# Supplementary material for: Dynamical Systems–Constrained Metabolic Modeling Enables Forecasting of Host-Microbiome Dynamics
Source: bioRxiv. 2026 May 12:2026.05.08.723020. Preprint. [Version 1] doi: 10.64898/2026.05.08.723020 (PMC13192631; doi:10.64898/2026.05.08.723020)
Supplement: Supplement 1 [file media-1.csv]

Time	Metabolite	Producer	Consumer	SecretionFlux	UptakeFlux	PotentialTransfer
2	EX_26dap_M(e)	Bacteroides_caccae	Prevotella_copri	0.0076879512882310225	0.00023339064211476618	0.00023339064211476618
2	EX_26dap_M(e)	Bacteroides_fragilis	Prevotella_copri	0.14425330072379636	0.00023339064211476618	0.00023339064211476618
2	EX_26dap_M(e)	Bacteroides_uniformis	Prevotella_copri	0.010395676174623671	0.00023339064211476618	0.00023339064211476618
2	EX_26dap_M(e)	Bacteroides_vulgatus	Prevotella_copri	0.00038776965709538786	0.00023339064211476618	0.00023339064211476618
2	EX_26dap_M(e)	Bacteroides_caccae	Bifidobacterium_pseudocatenulatum	0.0076879512882310225	0.00011492215043474717	0.00011492215043474717
2	EX_26dap_M(e)	Bacteroides_fragilis	Bifidobacterium_pseudocatenulatum	0.14425330072379636	0.00011492215043474717	0.00011492215043474717
2	EX_26dap_M(e)	Bacteroides_uniformis	Bifidobacterium_pseudocatenulatum	0.010395676174623671	0.00011492215043474717	0.00011492215043474717
2	EX_26dap_M(e)	Bacteroides_vulgatus	Bifidobacterium_pseudocatenulatum	0.00038776965709538786	0.00011492215043474717	0.00011492215043474717
2	EX_26dap_M(e)	Bacteroides_caccae	Anaerostipes_caccae	0.0076879512882310225	0.00010929285887506063	0.00010929285887506063
2	EX_26dap_M(e)	Bacteroides_fragilis	Anaerostipes_caccae	0.14425330072379636	0.00010929285887506063	0.00010929285887506063
2	EX_26dap_M(e)	Bacteroides_uniformis	Anaerostipes_caccae	0.010395676174623671	0.00010929285887506063	0.00010929285887506063
2	EX_26dap_M(e)	Bacteroides_vulgatus	Anaerostipes_caccae	0.00038776965709538786	0.00010929285887506063	0.00010929285887506063
2	EX_26dap_M(e)	Bacteroides_caccae	Clostridium_hiranonis	0.0076879512882310225	9.753859694540123e-05	9.753859694540123e-05
2	EX_26dap_M(e)	Bacteroides_fragilis	Clostridium_hiranonis	0.14425330072379636	9.753859694540123e-05	9.753859694540123e-05
2	EX_26dap_M(e)	Bacteroides_uniformis	Clostridium_hiranonis	0.010395676174623671	9.753859694540123e-05	9.753859694540123e-05
2	EX_26dap_M(e)	Bacteroides_vulgatus	Clostridium_hiranonis	0.00038776965709538786	9.753859694540123e-05	9.753859694540123e-05
2	EX_26dap_M(e)	Bacteroides_caccae	Bacteroides_cellulosilyticus	0.0076879512882310225	7.913842985153483e-05	7.913842985153483e-05
2	EX_26dap_M(e)	Bacteroides_fragilis	Bacteroides_cellulosilyticus	0.14425330072379636	7.913842985153483e-05	7.913842985153483e-05
2	EX_26dap_M(e)	Bacteroides_uniformis	Bacteroides_cellulosilyticus	0.010395676174623671	7.913842985153483e-05	7.913842985153483e-05
2	EX_26dap_M(e)	Bacteroides_vulgatus	Bacteroides_cellulosilyticus	0.00038776965709538786	7.913842985153483e-05	7.913842985153483e-05
2	EX_26dap_M(e)	Bacteroides_caccae	Bacteroides_thetaiotaomicron	0.0076879512882310225	7.685552891590655e-05	7.685552891590655e-05
2	EX_26dap_M(e)	Bacteroides_fragilis	Bacteroides_thetaiotaomicron	0.14425330072379636	7.685552891590655e-05	7.685552891590655e-05
2	EX_26dap_M(e)	Bacteroides_uniformis	Bacteroides_thetaiotaomicron	0.010395676174623671	7.685552891590655e-05	7.685552891590655e-05
2	EX_26dap_M(e)	Bacteroides_vulgatus	Bacteroides_thetaiotaomicron	0.00038776965709538786	7.685552891590655e-05	7.685552891590655e-05
2	EX_26dap_M(e)	Bacteroides_caccae	Bifidobacterium_adolescentis	0.0076879512882310225	5.548809671105727e-05	5.548809671105727e-05
2	EX_26dap_M(e)	Bacteroides_fragilis	Bifidobacterium_adolescentis	0.14425330072379636	5.548809671105727e-05	5.548809671105727e-05
2	EX_26dap_M(e)	Bacteroides_uniformis	Bifidobacterium_adolescentis	0.010395676174623671	5.548809671105727e-05	5.548809671105727e-05
2	EX_26dap_M(e)	Bacteroides_vulgatus	Bifidobacterium_adolescentis	0.00038776965709538786	5.548809671105727e-05	5.548809671105727e-05
2	EX_26dap_M(e)	Bacteroides_caccae	Eubacterium_rectale	0.0076879512882310225	4.924930174698899e-05	4.924930174698899e-05
2	EX_26dap_M(e)	Bacteroides_fragilis	Eubacterium_rectale	0.14425330072379636	4.924930174698899e-05	4.924930174698899e-05
2	EX_26dap_M(e)	Bacteroides_uniformis	Eubacterium_rectale	0.010395676174623671	4.924930174698899e-05	4.924930174698899e-05
2	EX_26dap_M(e)	Bacteroides_vulgatus	Eubacterium_rectale	0.00038776965709538786	4.924930174698899e-05	4.924930174698899e-05
2	EX_26dap_M(e)	Bacteroides_caccae	Clostridium_asparagiforme	0.0076879512882310225	4.1624275683275314e-05	4.1624275683275314e-05
2	EX_26dap_M(e)	Bacteroides_fragilis	Clostridium_asparagiforme	0.14425330072379636	4.1624275683275314e-05	4.1624275683275314e-05
2	EX_26dap_M(e)	Bacteroides_uniformis	Clostridium_asparagiforme	0.010395676174623671	4.1624275683275314e-05	4.1624275683275314e-05
2	EX_26dap_M(e)	Bacteroides_vulgatus	Clostridium_asparagiforme	0.00038776965709538786	4.1624275683275314e-05	4.1624275683275314e-05
2	EX_26dap_M(e)	Bacteroides_caccae	Eggerthella_lenta	0.0076879512882310225	2.8720217920724763e-05	2.8720217920724763e-05
2	EX_26dap_M(e)	Bacteroides_fragilis	Eggerthella_lenta	0.14425330072379636	2.8720217920724763e-05	2.8720217920724763e-05
2	EX_26dap_M(e)	Bacteroides_uniformis	Eggerthella_lenta	0.010395676174623671	2.8720217920724763e-05	2.8720217920724763e-05
2	EX_26dap_M(e)	Bacteroides_vulgatus	Eggerthella_lenta	0.00038776965709538786	2.8720217920724763e-05	2.8720217920724763e-05
2	EX_26dap_M(e)	Bacteroides_caccae	Roseburia_intestinalis	0.0076879512882310225	1.986196547455811e-05	1.986196547455811e-05
2	EX_26dap_M(e)	Bacteroides_fragilis	Roseburia_intestinalis	0.14425330072379636	1.986196547455811e-05	1.986196547455811e-05
2	EX_26dap_M(e)	Bacteroides_uniformis	Roseburia_intestinalis	0.010395676174623671	1.986196547455811e-05	1.986196547455811e-05
2	EX_26dap_M(e)	Bacteroides_vulgatus	Roseburia_intestinalis	0.00038776965709538786	1.986196547455811e-05	1.986196547455811e-05
2	EX_26dap_M(e)	Bacteroides_caccae	Bifidobacterium_longum	0.0076879512882310225	1.928730635726695e-05	1.928730635726695e-05
2	EX_26dap_M(e)	Bacteroides_fragilis	Bifidobacterium_longum	0.14425330072379636	1.928730635726695e-05	1.928730635726695e-05
2	EX_26dap_M(e)	Bacteroides_uniformis	Bifidobacterium_longum	0.010395676174623671	1.928730635726695e-05	1.928730635726695e-05
2	EX_26dap_M(e)	Bacteroides_vulgatus	Bifidobacterium_longum	0.00038776965709538786	1.928730635726695e-05	1.928730635726695e-05
2	EX_26dap_M(e)	Bacteroides_caccae	Collinsella_aerofaciens	0.0076879512882310225	1.535826614370282e-05	1.535826614370282e-05
2	EX_26dap_M(e)	Bacteroides_fragilis	Collinsella_aerofaciens	0.14425330072379636	1.535826614370282e-05	1.535826614370282e-05
2	EX_26dap_M(e)	Bacteroides_uniformis	Collinsella_aerofaciens	0.010395676174623671	1.535826614370282e-05	1.535826614370282e-05
2	EX_26dap_M(e)	Bacteroides_vulgatus	Collinsella_aerofaciens	0.00038776965709538786	1.535826614370282e-05	1.535826614370282e-05
2	EX_26dap_M(e)	Bacteroides_caccae	Parabacteroides_johnsonii	0.0076879512882310225	6.4693051020555596e-06	6.4693051020555596e-06
2	EX_26dap_M(e)	Bacteroides_fragilis	Parabacteroides_johnsonii	0.14425330072379636	6.4693051020555596e-06	6.4693051020555596e-06
2	EX_26dap_M(e)	Bacteroides_uniformis	Parabacteroides_johnsonii	0.010395676174623671	6.4693051020555596e-06	6.4693051020555596e-06
2	EX_26dap_M(e)	Bacteroides_vulgatus	Parabacteroides_johnsonii	0.00038776965709538786	6.4693051020555596e-06	6.4693051020555596e-06
2	EX_26dap_M(e)	Bacteroides_caccae	Bacteroides_ovatus	0.0076879512882310225	3.056186931768745e-09	3.056186931768745e-09
2	EX_26dap_M(e)	Bacteroides_fragilis	Bacteroides_ovatus	0.14425330072379636	3.056186931768745e-09	3.056186931768745e-09
2	EX_26dap_M(e)	Bacteroides_uniformis	Bacteroides_ovatus	0.010395676174623671	3.056186931768745e-09	3.056186931768745e-09
2	EX_26dap_M(e)	Bacteroides_vulgatus	Bacteroides_ovatus	0.00038776965709538786	3.056186931768745e-09	3.056186931768745e-09
3	EX_26dap_M(e)	Bacteroides_caccae	Prevotella_copri	0.011691779262304377	0.00042931223475649836	0.00042931223475649836
3	EX_26dap_M(e)	Bacteroides_fragilis	Prevotella_copri	0.24026991880856916	0.00042931223475649836	0.00042931223475649836
3	EX_26dap_M(e)	Bacteroides_uniformis	Prevotella_copri	0.011140084974610123	0.00042931223475649836	0.00042931223475649836
3	EX_26dap_M(e)	Bacteroides_vulgatus	Prevotella_copri	0.0012321283365889682	0.00042931223475649836	0.00042931223475649836
3	EX_26dap_M(e)	Bacteroides_caccae	Anaerostipes_caccae	0.011691779262304377	0.000126828562213954	0.000126828562213954
3	EX_26dap_M(e)	Bacteroides_fragilis	Anaerostipes_caccae	0.24026991880856916	0.000126828562213954	0.000126828562213954
3	EX_26dap_M(e)	Bacteroides_uniformis	Anaerostipes_caccae	0.011140084974610123	0.000126828562213954	0.000126828562213954
3	EX_26dap_M(e)	Bacteroides_vulgatus	Anaerostipes_caccae	0.0012321283365889682	0.000126828562213954	0.000126828562213954
3	EX_26dap_M(e)	Bacteroides_caccae	Clostridium_hiranonis	0.011691779262304377	0.0001251568796575584	0.0001251568796575584
3	EX_26dap_M(e)	Bacteroides_fragilis	Clostridium_hiranonis	0.24026991880856916	0.0001251568796575584	0.0001251568796575584
3	EX_26dap_M(e)	Bacteroides_uniformis	Clostridium_hiranonis	0.011140084974610123	0.0001251568796575584	0.0001251568796575584
3	EX_26dap_M(e)	Bacteroides_vulgatus	Clostridium_hiranonis	0.0012321283365889682	0.0001251568796575584	0.0001251568796575584
3	EX_26dap_M(e)	Bacteroides_caccae	Bifidobacterium_pseudocatenulatum	0.011691779262304377	0.00011492215043474717	0.00011492215043474717
3	EX_26dap_M(e)	Bacteroides_fragilis	Bifidobacterium_pseudocatenulatum	0.24026991880856916	0.00011492215043474717	0.00011492215043474717
3	EX_26dap_M(e)	Bacteroides_uniformis	Bifidobacterium_pseudocatenulatum	0.011140084974610123	0.00011492215043474717	0.00011492215043474717
3	EX_26dap_M(e)	Bacteroides_vulgatus	Bifidobacterium_pseudocatenulatum	0.0012321283365889682	0.00011492215043474717	0.00011492215043474717
3	EX_26dap_M(e)	Bacteroides_caccae	Bacteroides_thetaiotaomicron	0.011691779262304377	7.68549820848774e-05	7.68549820848774e-05
3	EX_26dap_M(e)	Bacteroides_fragilis	Bacteroides_thetaiotaomicron	0.24026991880856916	7.68549820848774e-05	7.68549820848774e-05
3	EX_26dap_M(e)	Bacteroides_uniformis	Bacteroides_thetaiotaomicron	0.011140084974610123	7.68549820848774e-05	7.68549820848774e-05
3	EX_26dap_M(e)	Bacteroides_vulgatus	Bacteroides_thetaiotaomicron	0.0012321283365889682	7.68549820848774e-05	7.68549820848774e-05
3	EX_26dap_M(e)	Bacteroides_caccae	Clostridium_asparagiforme	0.011691779262304377	6.0764903195713474e-05	6.0764903195713474e-05
3	EX_26dap_M(e)	Bacteroides_fragilis	Clostridium_asparagiforme	0.24026991880856916	6.0764903195713474e-05	6.0764903195713474e-05
3	EX_26dap_M(e)	Bacteroides_uniformis	Clostridium_asparagiforme	0.011140084974610123	6.0764903195713474e-05	6.0764903195713474e-05
3	EX_26dap_M(e)	Bacteroides_vulgatus	Clostridium_asparagiforme	0.0012321283365889682	6.0764903195713474e-05	6.0764903195713474e-05
3	EX_26dap_M(e)	Bacteroides_caccae	Bifidobacterium_adolescentis	0.011691779262304377	5.548809671105727e-05	5.548809671105727e-05
3	EX_26dap_M(e)	Bacteroides_fragilis	Bifidobacterium_adolescentis	0.24026991880856916	5.548809671105727e-05	5.548809671105727e-05
3	EX_26dap_M(e)	Bacteroides_uniformis	Bifidobacterium_adolescentis	0.011140084974610123	5.548809671105727e-05	5.548809671105727e-05
3	EX_26dap_M(e)	Bacteroides_vulgatus	Bifidobacterium_adolescentis	0.0012321283365889682	5.548809671105727e-05	5.548809671105727e-05
3	EX_26dap_M(e)	Bacteroides_caccae	Bacteroides_cellulosilyticus	0.011691779262304377	5.275913516287153e-05	5.275913516287153e-05
3	EX_26dap_M(e)	Bacteroides_fragilis	Bacteroides_cellulosilyticus	0.24026991880856916	5.275913516287153e-05	5.275913516287153e-05
3	EX_26dap_M(e)	Bacteroides_uniformis	Bacteroides_cellulosilyticus	0.011140084974610123	5.275913516287153e-05	5.275913516287153e-05
3	EX_26dap_M(e)	Bacteroides_vulgatus	Bacteroides_cellulosilyticus	0.0012321283365889682	5.275913516287153e-05	5.275913516287153e-05
3	EX_26dap_M(e)	Eubacterium_rectale	Anaerostipes_caccae	3.2629796395941024e-05	0.000126828562213954	3.2629796395941024e-05
3	EX_26dap_M(e)	Eubacterium_rectale	Bacteroides_cellulosilyticus	3.2629796395941024e-05	5.275913516287153e-05	3.2629796395941024e-05
3	EX_26dap_M(e)	Eubacterium_rectale	Bacteroides_thetaiotaomicron	3.2629796395941024e-05	7.68549820848774e-05	3.2629796395941024e-05
3	EX_26dap_M(e)	Eubacterium_rectale	Bifidobacterium_adolescentis	3.2629796395941024e-05	5.548809671105727e-05	3.2629796395941024e-05
3	EX_26dap_M(e)	Eubacterium_rectale	Bifidobacterium_pseudocatenulatum	3.2629796395941024e-05	0.00011492215043474717	3.2629796395941024e-05
3	EX_26dap_M(e)	Eubacterium_rectale	Clostridium_asparagiforme	3.2629796395941024e-05	6.0764903195713474e-05	3.2629796395941024e-05
3	EX_26dap_M(e)	Eubacterium_rectale	Clostridium_hiranonis	3.2629796395941024e-05	0.0001251568796575584	3.2629796395941024e-05
3	EX_26dap_M(e)	Eubacterium_rectale	Prevotella_copri	3.2629796395941024e-05	0.00042931223475649836	3.2629796395941024e-05
3	EX_26dap_M(e)	Bacteroides_caccae	Eggerthella_lenta	0.011691779262304377	2.872022210316836e-05	2.872022210316836e-05
3	EX_26dap_M(e)	Bacteroides_fragilis	Eggerthella_lenta	0.24026991880856916	2.872022210316836e-05	2.872022210316836e-05
3	EX_26dap_M(e)	Bacteroides_uniformis	Eggerthella_lenta	0.011140084974610123	2.872022210316836e-05	2.872022210316836e-05
3	EX_26dap_M(e)	Bacteroides_vulgatus	Eggerthella_lenta	0.0012321283365889682	2.872022210316836e-05	2.872022210316836e-05
3	EX_26dap_M(e)	Eubacterium_rectale	Eggerthella_lenta	3.2629796395941024e-05	2.872022210316836e-05	2.872022210316836e-05
3	EX_26dap_M(e)	Bacteroides_caccae	Parabacteroides_johnsonii	0.011691779262304377	2.4113417019497982e-05	2.4113417019497982e-05
3	EX_26dap_M(e)	Bacteroides_fragilis	Parabacteroides_johnsonii	0.24026991880856916	2.4113417019497982e-05	2.4113417019497982e-05
3	EX_26dap_M(e)	Bacteroides_uniformis	Parabacteroides_johnsonii	0.011140084974610123	2.4113417019497982e-05	2.4113417019497982e-05
3	EX_26dap_M(e)	Bacteroides_vulgatus	Parabacteroides_johnsonii	0.0012321283365889682	2.4113417019497982e-05	2.4113417019497982e-05
3	EX_26dap_M(e)	Eubacterium_rectale	Parabacteroides_johnsonii	3.2629796395941024e-05	2.4113417019497982e-05	2.4113417019497982e-05
3	EX_26dap_M(e)	Bacteroides_caccae	Roseburia_intestinalis	0.011691779262304377	1.9861968594100154e-05	1.9861968594100154e-05
3	EX_26dap_M(e)	Bacteroides_fragilis	Roseburia_intestinalis	0.24026991880856916	1.9861968594100154e-05	1.9861968594100154e-05
3	EX_26dap_M(e)	Bacteroides_uniformis	Roseburia_intestinalis	0.011140084974610123	1.9861968594100154e-05	1.9861968594100154e-05
3	EX_26dap_M(e)	Bacteroides_vulgatus	Roseburia_intestinalis	0.0012321283365889682	1.9861968594100154e-05	1.9861968594100154e-05
3	EX_26dap_M(e)	Eubacterium_rectale	Roseburia_intestinalis	3.2629796395941024e-05	1.9861968594100154e-05	1.9861968594100154e-05
3	EX_26dap_M(e)	Bacteroides_caccae	Bifidobacterium_longum	0.011691779262304377	1.9287306357266948e-05	1.9287306357266948e-05
3	EX_26dap_M(e)	Bacteroides_fragilis	Bifidobacterium_longum	0.24026991880856916	1.9287306357266948e-05	1.9287306357266948e-05
3	EX_26dap_M(e)	Bacteroides_uniformis	Bifidobacterium_longum	0.011140084974610123	1.9287306357266948e-05	1.9287306357266948e-05
3	EX_26dap_M(e)	Bacteroides_vulgatus	Bifidobacterium_longum	0.0012321283365889682	1.9287306357266948e-05	1.9287306357266948e-05
3	EX_26dap_M(e)	Eubacterium_rectale	Bifidobacterium_longum	3.2629796395941024e-05	1.9287306357266948e-05	1.9287306357266948e-05
3	EX_26dap_M(e)	Bacteroides_caccae	Collinsella_aerofaciens	0.011691779262304377	1.8149446383708495e-05	1.8149446383708495e-05
3	EX_26dap_M(e)	Bacteroides_fragilis	Collinsella_aerofaciens	0.24026991880856916	1.8149446383708495e-05	1.8149446383708495e-05
3	EX_26dap_M(e)	Bacteroides_uniformis	Collinsella_aerofaciens	0.011140084974610123	1.8149446383708495e-05	1.8149446383708495e-05
3	EX_26dap_M(e)	Bacteroides_vulgatus	Collinsella_aerofaciens	0.0012321283365889682	1.8149446383708495e-05	1.8149446383708495e-05
3	EX_26dap_M(e)	Eubacterium_rectale	Collinsella_aerofaciens	3.2629796395941024e-05	1.8149446383708495e-05	1.8149446383708495e-05
3	EX_26dap_M(e)	Bacteroides_ovatus	Anaerostipes_caccae	1.287277151359914e-09	0.000126828562213954	1.287277151359914e-09
3	EX_26dap_M(e)	Bacteroides_ovatus	Bacteroides_cellulosilyticus	1.287277151359914e-09	5.275913516287153e-05	1.287277151359914e-09
3	EX_26dap_M(e)	Bacteroides_ovatus	Bacteroides_thetaiotaomicron	1.287277151359914e-09	7.68549820848774e-05	1.287277151359914e-09
3	EX_26dap_M(e)	Bacteroides_ovatus	Bifidobacterium_adolescentis	1.287277151359914e-09	5.548809671105727e-05	1.287277151359914e-09
3	EX_26dap_M(e)	Bacteroides_ovatus	Bifidobacterium_longum	1.287277151359914e-09	1.9287306357266948e-05	1.287277151359914e-09
3	EX_26dap_M(e)	Bacteroides_ovatus	Bifidobacterium_pseudocatenulatum	1.287277151359914e-09	0.00011492215043474717	1.287277151359914e-09
3	EX_26dap_M(e)	Bacteroides_ovatus	Clostridium_asparagiforme	1.287277151359914e-09	6.0764903195713474e-05	1.287277151359914e-09
3	EX_26dap_M(e)	Bacteroides_ovatus	Clostridium_hiranonis	1.287277151359914e-09	0.0001251568796575584	1.287277151359914e-09
3	EX_26dap_M(e)	Bacteroides_ovatus	Collinsella_aerofaciens	1.287277151359914e-09	1.8149446383708495e-05	1.287277151359914e-09
3	EX_26dap_M(e)	Bacteroides_ovatus	Eggerthella_lenta	1.287277151359914e-09	2.872022210316836e-05	1.287277151359914e-09
3	EX_26dap_M(e)	Bacteroides_ovatus	Parabacteroides_johnsonii	1.287277151359914e-09	2.4113417019497982e-05	1.287277151359914e-09
3	EX_26dap_M(e)	Bacteroides_ovatus	Prevotella_copri	1.287277151359914e-09	0.00042931223475649836	1.287277151359914e-09
3	EX_26dap_M(e)	Bacteroides_ovatus	Roseburia_intestinalis	1.287277151359914e-09	1.9861968594100154e-05	1.287277151359914e-09
4	EX_26dap_M(e)	Bacteroides_caccae	Prevotella_copri	0.012441223032531043	0.0006628372091813037	0.0006628372091813037
4	EX_26dap_M(e)	Bacteroides_fragilis	Prevotella_copri	0.16473698354918806	0.0006628372091813037	0.0006628372091813037
4	EX_26dap_M(e)	Bacteroides_uniformis	Prevotella_copri	0.011961550624219445	0.0006628372091813037	0.0006628372091813037
4	EX_26dap_M(e)	Bacteroides_vulgatus	Prevotella_copri	0.0017518322335269543	0.0006628372091813037	0.0006628372091813037
4	EX_26dap_M(e)	Bacteroides_caccae	Clostridium_hiranonis	0.012441223032531043	0.00015327851811056743	0.00015327851811056743
4	EX_26dap_M(e)	Bacteroides_fragilis	Clostridium_hiranonis	0.16473698354918806	0.00015327851811056743	0.00015327851811056743
4	EX_26dap_M(e)	Bacteroides_uniformis	Clostridium_hiranonis	0.011961550624219445	0.00015327851811056743	0.00015327851811056743
4	EX_26dap_M(e)	Bacteroides_vulgatus	Clostridium_hiranonis	0.0017518322335269543	0.00015327851811056743	0.00015327851811056743
4	EX_26dap_M(e)	Bacteroides_caccae	Anaerostipes_caccae	0.012441223032531043	0.00013282189244422535	0.00013282189244422535
4	EX_26dap_M(e)	Bacteroides_fragilis	Anaerostipes_caccae	0.16473698354918806	0.00013282189244422535	0.00013282189244422535
4	EX_26dap_M(e)	Bacteroides_uniformis	Anaerostipes_caccae	0.011961550624219445	0.00013282189244422535	0.00013282189244422535
4	EX_26dap_M(e)	Bacteroides_vulgatus	Anaerostipes_caccae	0.0017518322335269543	0.00013282189244422535	0.00013282189244422535
4	EX_26dap_M(e)	Bacteroides_caccae	Bacteroides_cellulosilyticus	0.012441223032531043	0.00012662058725681604	0.00012662058725681604
4	EX_26dap_M(e)	Bacteroides_fragilis	Bacteroides_cellulosilyticus	0.16473698354918806	0.00012662058725681604	0.00012662058725681604
4	EX_26dap_M(e)	Bacteroides_uniformis	Bacteroides_cellulosilyticus	0.011961550624219445	0.00012662058725681604	0.00012662058725681604
4	EX_26dap_M(e)	Bacteroides_vulgatus	Bacteroides_cellulosilyticus	0.0017518322335269543	0.00012662058725681604	0.00012662058725681604
4	EX_26dap_M(e)	Bacteroides_caccae	Bifidobacterium_pseudocatenulatum	0.012441223032531043	0.00011492215043474713	0.00011492215043474713
4	EX_26dap_M(e)	Bacteroides_fragilis	Bifidobacterium_pseudocatenulatum	0.16473698354918806	0.00011492215043474713	0.00011492215043474713
4	EX_26dap_M(e)	Bacteroides_uniformis	Bifidobacterium_pseudocatenulatum	0.011961550624219445	0.00011492215043474713	0.00011492215043474713
4	EX_26dap_M(e)	Bacteroides_vulgatus	Bifidobacterium_pseudocatenulatum	0.0017518322335269543	0.00011492215043474713	0.00011492215043474713
4	EX_26dap_M(e)	Bacteroides_caccae	Bacteroides_thetaiotaomicron	0.012441223032531043	7.685511488452982e-05	7.685511488452982e-05
4	EX_26dap_M(e)	Bacteroides_fragilis	Bacteroides_thetaiotaomicron	0.16473698354918806	7.685511488452982e-05	7.685511488452982e-05
4	EX_26dap_M(e)	Bacteroides_uniformis	Bacteroides_thetaiotaomicron	0.011961550624219445	7.685511488452982e-05	7.685511488452982e-05
4	EX_26dap_M(e)	Bacteroides_vulgatus	Bacteroides_thetaiotaomicron	0.0017518322335269543	7.685511488452982e-05	7.685511488452982e-05
4	EX_26dap_M(e)	Eubacterium_rectale	Anaerostipes_caccae	7.201948203197e-05	0.00013282189244422535	7.201948203197e-05
4	EX_26dap_M(e)	Eubacterium_rectale	Bacteroides_cellulosilyticus	7.201948203197e-05	0.00012662058725681604	7.201948203197e-05
4	EX_26dap_M(e)	Eubacterium_rectale	Bacteroides_thetaiotaomicron	7.201948203197e-05	7.685511488452982e-05	7.201948203197e-05
4	EX_26dap_M(e)	Eubacterium_rectale	Bifidobacterium_pseudocatenulatum	7.201948203197e-05	0.00011492215043474713	7.201948203197e-05
4	EX_26dap_M(e)	Eubacterium_rectale	Clostridium_hiranonis	7.201948203197e-05	0.00015327851811056743	7.201948203197e-05
4	EX_26dap_M(e)	Eubacterium_rectale	Prevotella_copri	7.201948203197e-05	0.0006628372091813037	7.201948203197e-05
4	EX_26dap_M(e)	Bacteroides_caccae	Clostridium_asparagiforme	0.012441223032531043	6.70816786550764e-05	6.70816786550764e-05
4	EX_26dap_M(e)	Bacteroides_fragilis	Clostridium_asparagiforme	0.16473698354918806	6.70816786550764e-05	6.70816786550764e-05
4	EX_26dap_M(e)	Bacteroides_uniformis	Clostridium_asparagiforme	0.011961550624219445	6.70816786550764e-05	6.70816786550764e-05
4	EX_26dap_M(e)	Bacteroides_vulgatus	Clostridium_asparagiforme	0.0017518322335269543	6.70816786550764e-05	6.70816786550764e-05
4	EX_26dap_M(e)	Eubacterium_rectale	Clostridium_asparagiforme	7.201948203197e-05	6.70816786550764e-05	6.70816786550764e-05
4	EX_26dap_M(e)	Bacteroides_caccae	Bifidobacterium_adolescentis	0.012441223032531043	5.5488096711057255e-05	5.5488096711057255e-05
4	EX_26dap_M(e)	Bacteroides_fragilis	Bifidobacterium_adolescentis	0.16473698354918806	5.5488096711057255e-05	5.5488096711057255e-05
4	EX_26dap_M(e)	Bacteroides_uniformis	Bifidobacterium_adolescentis	0.011961550624219445	5.5488096711057255e-05	5.5488096711057255e-05
4	EX_26dap_M(e)	Bacteroides_vulgatus	Bifidobacterium_adolescentis	0.0017518322335269543	5.5488096711057255e-05	5.5488096711057255e-05
4	EX_26dap_M(e)	Eubacterium_rectale	Bifidobacterium_adolescentis	7.201948203197e-05	5.5488096711057255e-05	5.5488096711057255e-05
4	EX_26dap_M(e)	Bacteroides_caccae	Eggerthella_lenta	0.012441223032531043	2.8720226938159175e-05	2.8720226938159175e-05
4	EX_26dap_M(e)	Bacteroides_fragilis	Eggerthella_lenta	0.16473698354918806	2.8720226938159175e-05	2.8720226938159175e-05
4	EX_26dap_M(e)	Bacteroides_uniformis	Eggerthella_lenta	0.011961550624219445	2.8720226938159175e-05	2.8720226938159175e-05
4	EX_26dap_M(e)	Bacteroides_vulgatus	Eggerthella_lenta	0.0017518322335269543	2.8720226938159175e-05	2.8720226938159175e-05
4	EX_26dap_M(e)	Eubacterium_rectale	Eggerthella_lenta	7.201948203197e-05	2.8720226938159175e-05	2.8720226938159175e-05
4	EX_26dap_M(e)	Bacteroides_caccae	Parabacteroides_johnsonii	0.012441223032531043	2.6682217396875583e-05	2.6682217396875583e-05
4	EX_26dap_M(e)	Bacteroides_fragilis	Parabacteroides_johnsonii	0.16473698354918806	2.6682217396875583e-05	2.6682217396875583e-05
4	EX_26dap_M(e)	Bacteroides_uniformis	Parabacteroides_johnsonii	0.011961550624219445	2.6682217396875583e-05	2.6682217396875583e-05
4	EX_26dap_M(e)	Bacteroides_vulgatus	Parabacteroides_johnsonii	0.0017518322335269543	2.6682217396875583e-05	2.6682217396875583e-05
4	EX_26dap_M(e)	Eubacterium_rectale	Parabacteroides_johnsonii	7.201948203197e-05	2.6682217396875583e-05	2.6682217396875583e-05
4	EX_26dap_M(e)	Bacteroides_caccae	Collinsella_aerofaciens	0.012441223032531043	2.5781514331173174e-05	2.5781514331173174e-05
4	EX_26dap_M(e)	Bacteroides_fragilis	Collinsella_aerofaciens	0.16473698354918806	2.5781514331173174e-05	2.5781514331173174e-05
4	EX_26dap_M(e)	Bacteroides_uniformis	Collinsella_aerofaciens	0.011961550624219445	2.5781514331173174e-05	2.5781514331173174e-05
4	EX_26dap_M(e)	Bacteroides_vulgatus	Collinsella_aerofaciens	0.0017518322335269543	2.5781514331173174e-05	2.5781514331173174e-05
4	EX_26dap_M(e)	Eubacterium_rectale	Collinsella_aerofaciens	7.201948203197e-05	2.5781514331173174e-05	2.5781514331173174e-05
4	EX_26dap_M(e)	Bacteroides_caccae	Roseburia_intestinalis	0.012441223032531043	1.986197150785879e-05	1.986197150785879e-05
4	EX_26dap_M(e)	Bacteroides_fragilis	Roseburia_intestinalis	0.16473698354918806	1.986197150785879e-05	1.986197150785879e-05
4	EX_26dap_M(e)	Bacteroides_uniformis	Roseburia_intestinalis	0.011961550624219445	1.986197150785879e-05	1.986197150785879e-05
4	EX_26dap_M(e)	Bacteroides_vulgatus	Roseburia_intestinalis	0.0017518322335269543	1.986197150785879e-05	1.986197150785879e-05
4	EX_26dap_M(e)	Eubacterium_rectale	Roseburia_intestinalis	7.201948203197e-05	1.986197150785879e-05	1.986197150785879e-05
4	EX_26dap_M(e)	Bacteroides_caccae	Bifidobacterium_longum	0.012441223032531043	1.9287306357266954e-05	1.9287306357266954e-05
4	EX_26dap_M(e)	Bacteroides_fragilis	Bifidobacterium_longum	0.16473698354918806	1.9287306357266954e-05	1.9287306357266954e-05
4	EX_26dap_M(e)	Bacteroides_uniformis	Bifidobacterium_longum	0.011961550624219445	1.9287306357266954e-05	1.9287306357266954e-05
4	EX_26dap_M(e)	Bacteroides_vulgatus	Bifidobacterium_longum	0.0017518322335269543	1.9287306357266954e-05	1.9287306357266954e-05
4	EX_26dap_M(e)	Eubacterium_rectale	Bifidobacterium_longum	7.201948203197e-05	1.9287306357266954e-05	1.9287306357266954e-05
5	EX_26dap_M(e)	Bacteroides_caccae	Prevotella_copri	0.010706218236411384	0.0009433270413463414	0.0009433270413463414
5	EX_26dap_M(e)	Bacteroides_fragilis	Prevotella_copri	0.19924623711788134	0.0009433270413463414	0.0009433270413463414
5	EX_26dap_M(e)	Bacteroides_ovatus	Prevotella_copri	0.004799279962273338	0.0009433270413463414	0.0009433270413463414
5	EX_26dap_M(e)	Bacteroides_uniformis	Prevotella_copri	0.013217491916926654	0.0009433270413463414	0.0009433270413463414
5	EX_26dap_M(e)	Bacteroides_vulgatus	Prevotella_copri	0.0023671441265339455	0.0009433270413463414	0.0009433270413463414
5	EX_26dap_M(e)	Bacteroides_caccae	Clostridium_hiranonis	0.010706218236411384	0.0001713657421109442	0.0001713657421109442
5	EX_26dap_M(e)	Bacteroides_fragilis	Clostridium_hiranonis	0.19924623711788134	0.0001713657421109442	0.0001713657421109442
5	EX_26dap_M(e)	Bacteroides_ovatus	Clostridium_hiranonis	0.004799279962273338	0.0001713657421109442	0.0001713657421109442
5	EX_26dap_M(e)	Bacteroides_uniformis	Clostridium_hiranonis	0.013217491916926654	0.0001713657421109442	0.0001713657421109442
5	EX_26dap_M(e)	Bacteroides_vulgatus	Clostridium_hiranonis	0.0023671441265339455	0.0001713657421109442	0.0001713657421109442
5	EX_26dap_M(e)	Bacteroides_caccae	Bacteroides_cellulosilyticus	0.010706218236411384	0.0001266206283238479	0.0001266206283238479
5	EX_26dap_M(e)	Bacteroides_fragilis	Bacteroides_cellulosilyticus	0.19924623711788134	0.0001266206283238479	0.0001266206283238479
5	EX_26dap_M(e)	Bacteroides_ovatus	Bacteroides_cellulosilyticus	0.004799279962273338	0.0001266206283238479	0.0001266206283238479
5	EX_26dap_M(e)	Bacteroides_uniformis	Bacteroides_cellulosilyticus	0.013217491916926654	0.0001266206283238479	0.0001266206283238479
5	EX_26dap_M(e)	Bacteroides_vulgatus	Bacteroides_cellulosilyticus	0.0023671441265339455	0.0001266206283238479	0.0001266206283238479
5	EX_26dap_M(e)	Bacteroides_caccae	Anaerostipes_caccae	0.010706218236411384	0.00011990579533019172	0.00011990579533019172
5	EX_26dap_M(e)	Bacteroides_fragilis	Anaerostipes_caccae	0.19924623711788134	0.00011990579533019172	0.00011990579533019172
5	EX_26dap_M(e)	Bacteroides_ovatus	Anaerostipes_caccae	0.004799279962273338	0.00011990579533019172	0.00011990579533019172
5	EX_26dap_M(e)	Bacteroides_uniformis	Anaerostipes_caccae	0.013217491916926654	0.00011990579533019172	0.00011990579533019172
5	EX_26dap_M(e)	Bacteroides_vulgatus	Anaerostipes_caccae	0.0023671441265339455	0.00011990579533019172	0.00011990579533019172
5	EX_26dap_M(e)	Bacteroides_caccae	Bacteroides_thetaiotaomicron	0.010706218236411384	0.00011528672137200965	0.00011528672137200965
5	EX_26dap_M(e)	Bacteroides_fragilis	Bacteroides_thetaiotaomicron	0.19924623711788134	0.00011528672137200965	0.00011528672137200965
5	EX_26dap_M(e)	Bacteroides_ovatus	Bacteroides_thetaiotaomicron	0.004799279962273338	0.00011528672137200965	0.00011528672137200965
5	EX_26dap_M(e)	Bacteroides_uniformis	Bacteroides_thetaiotaomicron	0.013217491916926654	0.00011528672137200965	0.00011528672137200965
5	EX_26dap_M(e)	Bacteroides_vulgatus	Bacteroides_thetaiotaomicron	0.0023671441265339455	0.00011528672137200965	0.00011528672137200965
5	EX_26dap_M(e)	Bacteroides_caccae	Bifidobacterium_pseudocatenulatum	0.010706218236411384	0.00011492215043474715	0.00011492215043474715
5	EX_26dap_M(e)	Bacteroides_fragilis	Bifidobacterium_pseudocatenulatum	0.19924623711788134	0.00011492215043474715	0.00011492215043474715
5	EX_26dap_M(e)	Bacteroides_ovatus	Bifidobacterium_pseudocatenulatum	0.004799279962273338	0.00011492215043474715	0.00011492215043474715
5	EX_26dap_M(e)	Bacteroides_uniformis	Bifidobacterium_pseudocatenulatum	0.013217491916926654	0.00011492215043474715	0.00011492215043474715
5	EX_26dap_M(e)	Bacteroides_vulgatus	Bifidobacterium_pseudocatenulatum	0.0023671441265339455	0.00011492215043474715	0.00011492215043474715
5	EX_26dap_M(e)	Bacteroides_caccae	Clostridium_asparagiforme	0.010706218236411384	7.569373277860393e-05	7.569373277860393e-05
5	EX_26dap_M(e)	Bacteroides_fragilis	Clostridium_asparagiforme	0.19924623711788134	7.569373277860393e-05	7.569373277860393e-05
5	EX_26dap_M(e)	Bacteroides_ovatus	Clostridium_asparagiforme	0.004799279962273338	7.569373277860393e-05	7.569373277860393e-05
5	EX_26dap_M(e)	Bacteroides_uniformis	Clostridium_asparagiforme	0.013217491916926654	7.569373277860393e-05	7.569373277860393e-05
5	EX_26dap_M(e)	Bacteroides_vulgatus	Clostridium_asparagiforme	0.0023671441265339455	7.569373277860393e-05	7.569373277860393e-05
5	EX_26dap_M(e)	Bacteroides_caccae	Bifidobacterium_adolescentis	0.010706218236411384	5.548809671105727e-05	5.548809671105727e-05
5	EX_26dap_M(e)	Bacteroides_fragilis	Bifidobacterium_adolescentis	0.19924623711788134	5.548809671105727e-05	5.548809671105727e-05
5	EX_26dap_M(e)	Bacteroides_ovatus	Bifidobacterium_adolescentis	0.004799279962273338	5.548809671105727e-05	5.548809671105727e-05
5	EX_26dap_M(e)	Bacteroides_uniformis	Bifidobacterium_adolescentis	0.013217491916926654	5.548809671105727e-05	5.548809671105727e-05
5	EX_26dap_M(e)	Bacteroides_vulgatus	Bifidobacterium_adolescentis	0.0023671441265339455	5.548809671105727e-05	5.548809671105727e-05
5	EX_26dap_M(e)	Eubacterium_rectale	Anaerostipes_caccae	5.192642852739262e-05	0.00011990579533019172	5.192642852739262e-05
5	EX_26dap_M(e)	Eubacterium_rectale	Bacteroides_cellulosilyticus	5.192642852739262e-05	0.0001266206283238479	5.192642852739262e-05
5	EX_26dap_M(e)	Eubacterium_rectale	Bacteroides_thetaiotaomicron	5.192642852739262e-05	0.00011528672137200965	5.192642852739262e-05
5	EX_26dap_M(e)	Eubacterium_rectale	Bifidobacterium_adolescentis	5.192642852739262e-05	5.548809671105727e-05	5.192642852739262e-05
5	EX_26dap_M(e)	Eubacterium_rectale	Bifidobacterium_pseudocatenulatum	5.192642852739262e-05	0.00011492215043474715	5.192642852739262e-05
5	EX_26dap_M(e)	Eubacterium_rectale	Clostridium_asparagiforme	5.192642852739262e-05	7.569373277860393e-05	5.192642852739262e-05
5	EX_26dap_M(e)	Eubacterium_rectale	Clostridium_hiranonis	5.192642852739262e-05	0.0001713657421109442	5.192642852739262e-05
5	EX_26dap_M(e)	Eubacterium_rectale	Prevotella_copri	5.192642852739262e-05	0.0009433270413463414	5.192642852739262e-05
5	EX_26dap_M(e)	Bacteroides_caccae	Parabacteroides_johnsonii	0.010706218236411384	3.45816591244246e-05	3.45816591244246e-05
5	EX_26dap_M(e)	Bacteroides_fragilis	Parabacteroides_johnsonii	0.19924623711788134	3.45816591244246e-05	3.45816591244246e-05
5	EX_26dap_M(e)	Bacteroides_ovatus	Parabacteroides_johnsonii	0.004799279962273338	3.45816591244246e-05	3.45816591244246e-05
5	EX_26dap_M(e)	Bacteroides_uniformis	Parabacteroides_johnsonii	0.013217491916926654	3.45816591244246e-05	3.45816591244246e-05
5	EX_26dap_M(e)	Bacteroides_vulgatus	Parabacteroides_johnsonii	0.0023671441265339455	3.45816591244246e-05	3.45816591244246e-05
5	EX_26dap_M(e)	Eubacterium_rectale	Parabacteroides_johnsonii	5.192642852739262e-05	3.45816591244246e-05	3.45816591244246e-05
5	EX_26dap_M(e)	Bacteroides_caccae	Eggerthella_lenta	0.010706218236411384	2.8720227436363924e-05	2.8720227436363924e-05
5	EX_26dap_M(e)	Bacteroides_fragilis	Eggerthella_lenta	0.19924623711788134	2.8720227436363924e-05	2.8720227436363924e-05
5	EX_26dap_M(e)	Bacteroides_ovatus	Eggerthella_lenta	0.004799279962273338	2.8720227436363924e-05	2.8720227436363924e-05
5	EX_26dap_M(e)	Bacteroides_uniformis	Eggerthella_lenta	0.013217491916926654	2.8720227436363924e-05	2.8720227436363924e-05
5	EX_26dap_M(e)	Bacteroides_vulgatus	Eggerthella_lenta	0.0023671441265339455	2.8720227436363924e-05	2.8720227436363924e-05
5	EX_26dap_M(e)	Eubacterium_rectale	Eggerthella_lenta	5.192642852739262e-05	2.8720227436363924e-05	2.8720227436363924e-05
5	EX_26dap_M(e)	Bacteroides_caccae	Collinsella_aerofaciens	0.010706218236411384	2.5935985713319506e-05	2.5935985713319506e-05
5	EX_26dap_M(e)	Bacteroides_fragilis	Collinsella_aerofaciens	0.19924623711788134	2.5935985713319506e-05	2.5935985713319506e-05
5	EX_26dap_M(e)	Bacteroides_ovatus	Collinsella_aerofaciens	0.004799279962273338	2.5935985713319506e-05	2.5935985713319506e-05
5	EX_26dap_M(e)	Bacteroides_uniformis	Collinsella_aerofaciens	0.013217491916926654	2.5935985713319506e-05	2.5935985713319506e-05
5	EX_26dap_M(e)	Bacteroides_vulgatus	Collinsella_aerofaciens	0.0023671441265339455	2.5935985713319506e-05	2.5935985713319506e-05
5	EX_26dap_M(e)	Eubacterium_rectale	Collinsella_aerofaciens	5.192642852739262e-05	2.5935985713319506e-05	2.5935985713319506e-05
5	EX_26dap_M(e)	Bacteroides_caccae	Roseburia_intestinalis	0.010706218236411384	1.986197413361052e-05	1.986197413361052e-05
5	EX_26dap_M(e)	Bacteroides_fragilis	Roseburia_intestinalis	0.19924623711788134	1.986197413361052e-05	1.986197413361052e-05
5	EX_26dap_M(e)	Bacteroides_ovatus	Roseburia_intestinalis	0.004799279962273338	1.986197413361052e-05	1.986197413361052e-05
5	EX_26dap_M(e)	Bacteroides_uniformis	Roseburia_intestinalis	0.013217491916926654	1.986197413361052e-05	1.986197413361052e-05
5	EX_26dap_M(e)	Bacteroides_vulgatus	Roseburia_intestinalis	0.0023671441265339455	1.986197413361052e-05	1.986197413361052e-05
5	EX_26dap_M(e)	Eubacterium_rectale	Roseburia_intestinalis	5.192642852739262e-05	1.986197413361052e-05	1.986197413361052e-05
5	EX_26dap_M(e)	Bacteroides_caccae	Bifidobacterium_longum	0.010706218236411384	1.928730635726695e-05	1.928730635726695e-05
5	EX_26dap_M(e)	Bacteroides_fragilis	Bifidobacterium_longum	0.19924623711788134	1.928730635726695e-05	1.928730635726695e-05
5	EX_26dap_M(e)	Bacteroides_ovatus	Bifidobacterium_longum	0.004799279962273338	1.928730635726695e-05	1.928730635726695e-05
5	EX_26dap_M(e)	Bacteroides_uniformis	Bifidobacterium_longum	0.013217491916926654	1.928730635726695e-05	1.928730635726695e-05
5	EX_26dap_M(e)	Bacteroides_vulgatus	Bifidobacterium_longum	0.0023671441265339455	1.928730635726695e-05	1.928730635726695e-05
5	EX_26dap_M(e)	Eubacterium_rectale	Bifidobacterium_longum	5.192642852739262e-05	1.928730635726695e-05	1.928730635726695e-05
6	EX_26dap_M(e)	Bacteroides_caccae	Prevotella_copri	0.015156232612527108	0.0012816858936264993	0.0012816858936264993
6	EX_26dap_M(e)	Bacteroides_fragilis	Prevotella_copri	0.147980826650821	0.0012816858936264993	0.0012816858936264993
6	EX_26dap_M(e)	Bacteroides_ovatus	Prevotella_copri	0.0022551828843068427	0.0012816858936264993	0.0012816858936264993
6	EX_26dap_M(e)	Bacteroides_uniformis	Prevotella_copri	0.012806711186989726	0.0012816858936264993	0.0012816858936264993
6	EX_26dap_M(e)	Bacteroides_vulgatus	Prevotella_copri	0.0028684909227015792	0.0012816858936264993	0.0012816858936264993
6	EX_26dap_M(e)	Bacteroides_caccae	Clostridium_hiranonis	0.015156232612527108	0.00019443206645812885	0.00019443206645812885
6	EX_26dap_M(e)	Bacteroides_fragilis	Clostridium_hiranonis	0.147980826650821	0.00019443206645812885	0.00019443206645812885
6	EX_26dap_M(e)	Bacteroides_ovatus	Clostridium_hiranonis	0.0022551828843068427	0.00019443206645812885	0.00019443206645812885
6	EX_26dap_M(e)	Bacteroides_uniformis	Clostridium_hiranonis	0.012806711186989726	0.00019443206645812885	0.00019443206645812885
6	EX_26dap_M(e)	Bacteroides_vulgatus	Clostridium_hiranonis	0.0028684909227015792	0.00019443206645812885	0.00019443206645812885
6	EX_26dap_M(e)	Bacteroides_caccae	Bacteroides_cellulosilyticus	0.015156232612527108	0.0001514302132505115	0.0001514302132505115
6	EX_26dap_M(e)	Bacteroides_fragilis	Bacteroides_cellulosilyticus	0.147980826650821	0.0001514302132505115	0.0001514302132505115
6	EX_26dap_M(e)	Bacteroides_ovatus	Bacteroides_cellulosilyticus	0.0022551828843068427	0.0001514302132505115	0.0001514302132505115
6	EX_26dap_M(e)	Bacteroides_uniformis	Bacteroides_cellulosilyticus	0.012806711186989726	0.0001514302132505115	0.0001514302132505115
6	EX_26dap_M(e)	Bacteroides_vulgatus	Bacteroides_cellulosilyticus	0.0028684909227015792	0.0001514302132505115	0.0001514302132505115
6	EX_26dap_M(e)	Bacteroides_caccae	Anaerostipes_caccae	0.015156232612527108	0.0001190197652493173	0.0001190197652493173
6	EX_26dap_M(e)	Bacteroides_fragilis	Anaerostipes_caccae	0.147980826650821	0.0001190197652493173	0.0001190197652493173
6	EX_26dap_M(e)	Bacteroides_ovatus	Anaerostipes_caccae	0.0022551828843068427	0.0001190197652493173	0.0001190197652493173
6	EX_26dap_M(e)	Bacteroides_uniformis	Anaerostipes_caccae	0.012806711186989726	0.0001190197652493173	0.0001190197652493173
6	EX_26dap_M(e)	Bacteroides_vulgatus	Anaerostipes_caccae	0.0028684909227015792	0.0001190197652493173	0.0001190197652493173
6	EX_26dap_M(e)	Bacteroides_caccae	Bacteroides_thetaiotaomicron	0.015156232612527108	0.0001152867213720096	0.0001152867213720096
6	EX_26dap_M(e)	Bacteroides_fragilis	Bacteroides_thetaiotaomicron	0.147980826650821	0.0001152867213720096	0.0001152867213720096
6	EX_26dap_M(e)	Bacteroides_ovatus	Bacteroides_thetaiotaomicron	0.0022551828843068427	0.0001152867213720096	0.0001152867213720096
6	EX_26dap_M(e)	Bacteroides_uniformis	Bacteroides_thetaiotaomicron	0.012806711186989726	0.0001152867213720096	0.0001152867213720096
6	EX_26dap_M(e)	Bacteroides_vulgatus	Bacteroides_thetaiotaomicron	0.0028684909227015792	0.0001152867213720096	0.0001152867213720096
6	EX_26dap_M(e)	Bacteroides_caccae	Bifidobacterium_pseudocatenulatum	0.015156232612527108	0.00011492215043474715	0.00011492215043474715
6	EX_26dap_M(e)	Bacteroides_fragilis	Bifidobacterium_pseudocatenulatum	0.147980826650821	0.00011492215043474715	0.00011492215043474715
6	EX_26dap_M(e)	Bacteroides_ovatus	Bifidobacterium_pseudocatenulatum	0.0022551828843068427	0.00011492215043474715	0.00011492215043474715
6	EX_26dap_M(e)	Bacteroides_uniformis	Bifidobacterium_pseudocatenulatum	0.012806711186989726	0.00011492215043474715	0.00011492215043474715
6	EX_26dap_M(e)	Bacteroides_vulgatus	Bifidobacterium_pseudocatenulatum	0.0028684909227015792	0.00011492215043474715	0.00011492215043474715
6	EX_26dap_M(e)	Bacteroides_caccae	Clostridium_asparagiforme	0.015156232612527108	0.00010829234677792877	0.00010829234677792877
6	EX_26dap_M(e)	Bacteroides_fragilis	Clostridium_asparagiforme	0.147980826650821	0.00010829234677792877	0.00010829234677792877
6	EX_26dap_M(e)	Bacteroides_ovatus	Clostridium_asparagiforme	0.0022551828843068427	0.00010829234677792877	0.00010829234677792877
6	EX_26dap_M(e)	Bacteroides_uniformis	Clostridium_asparagiforme	0.012806711186989726	0.00010829234677792877	0.00010829234677792877
6	EX_26dap_M(e)	Bacteroides_vulgatus	Clostridium_asparagiforme	0.0028684909227015792	0.00010829234677792877	0.00010829234677792877
6	EX_26dap_M(e)	Bacteroides_caccae	Bifidobacterium_adolescentis	0.015156232612527108	5.548809671105729e-05	5.548809671105729e-05
6	EX_26dap_M(e)	Bacteroides_fragilis	Bifidobacterium_adolescentis	0.147980826650821	5.548809671105729e-05	5.548809671105729e-05
6	EX_26dap_M(e)	Bacteroides_ovatus	Bifidobacterium_adolescentis	0.0022551828843068427	5.548809671105729e-05	5.548809671105729e-05
6	EX_26dap_M(e)	Bacteroides_uniformis	Bifidobacterium_adolescentis	0.012806711186989726	5.548809671105729e-05	5.548809671105729e-05
6	EX_26dap_M(e)	Bacteroides_vulgatus	Bifidobacterium_adolescentis	0.0028684909227015792	5.548809671105729e-05	5.548809671105729e-05
6	EX_26dap_M(e)	Bacteroides_caccae	Parabacteroides_johnsonii	0.015156232612527108	3.2327966495822614e-05	3.2327966495822614e-05
6	EX_26dap_M(e)	Bacteroides_fragilis	Parabacteroides_johnsonii	0.147980826650821	3.2327966495822614e-05	3.2327966495822614e-05
6	EX_26dap_M(e)	Bacteroides_ovatus	Parabacteroides_johnsonii	0.0022551828843068427	3.2327966495822614e-05	3.2327966495822614e-05
6	EX_26dap_M(e)	Bacteroides_uniformis	Parabacteroides_johnsonii	0.012806711186989726	3.2327966495822614e-05	3.2327966495822614e-05
6	EX_26dap_M(e)	Bacteroides_vulgatus	Parabacteroides_johnsonii	0.0028684909227015792	3.2327966495822614e-05	3.2327966495822614e-05
6	EX_26dap_M(e)	Bacteroides_caccae	Eggerthella_lenta	0.015156232612527108	2.872022743636393e-05	2.872022743636393e-05
6	EX_26dap_M(e)	Bacteroides_fragilis	Eggerthella_lenta	0.147980826650821	2.872022743636393e-05	2.872022743636393e-05
6	EX_26dap_M(e)	Bacteroides_ovatus	Eggerthella_lenta	0.0022551828843068427	2.872022743636393e-05	2.872022743636393e-05
6	EX_26dap_M(e)	Bacteroides_uniformis	Eggerthella_lenta	0.012806711186989726	2.872022743636393e-05	2.872022743636393e-05
6	EX_26dap_M(e)	Bacteroides_vulgatus	Eggerthella_lenta	0.0028684909227015792	2.872022743636393e-05	2.872022743636393e-05
6	EX_26dap_M(e)	Bacteroides_caccae	Collinsella_aerofaciens	0.015156232612527108	2.5930470157163687e-05	2.5930470157163687e-05
6	EX_26dap_M(e)	Bacteroides_fragilis	Collinsella_aerofaciens	0.147980826650821	2.5930470157163687e-05	2.5930470157163687e-05
6	EX_26dap_M(e)	Bacteroides_ovatus	Collinsella_aerofaciens	0.0022551828843068427	2.5930470157163687e-05	2.5930470157163687e-05
6	EX_26dap_M(e)	Bacteroides_uniformis	Collinsella_aerofaciens	0.012806711186989726	2.5930470157163687e-05	2.5930470157163687e-05
6	EX_26dap_M(e)	Bacteroides_vulgatus	Collinsella_aerofaciens	0.0028684909227015792	2.5930470157163687e-05	2.5930470157163687e-05
6	EX_26dap_M(e)	Bacteroides_caccae	Roseburia_intestinalis	0.015156232612527108	1.9861976440025174e-05	1.9861976440025174e-05
6	EX_26dap_M(e)	Bacteroides_fragilis	Roseburia_intestinalis	0.147980826650821	1.9861976440025174e-05	1.9861976440025174e-05
6	EX_26dap_M(e)	Bacteroides_ovatus	Roseburia_intestinalis	0.0022551828843068427	1.9861976440025174e-05	1.9861976440025174e-05
6	EX_26dap_M(e)	Bacteroides_uniformis	Roseburia_intestinalis	0.012806711186989726	1.9861976440025174e-05	1.9861976440025174e-05
6	EX_26dap_M(e)	Bacteroides_vulgatus	Roseburia_intestinalis	0.0028684909227015792	1.9861976440025174e-05	1.9861976440025174e-05
6	EX_26dap_M(e)	Bacteroides_caccae	Bifidobacterium_longum	0.015156232612527108	1.928730635726695e-05	1.928730635726695e-05
6	EX_26dap_M(e)	Bacteroides_fragilis	Bifidobacterium_longum	0.147980826650821	1.928730635726695e-05	1.928730635726695e-05
6	EX_26dap_M(e)	Bacteroides_ovatus	Bifidobacterium_longum	0.0022551828843068427	1.928730635726695e-05	1.928730635726695e-05
6	EX_26dap_M(e)	Bacteroides_uniformis	Bifidobacterium_longum	0.012806711186989726	1.928730635726695e-05	1.928730635726695e-05
6	EX_26dap_M(e)	Bacteroides_vulgatus	Bifidobacterium_longum	0.0028684909227015792	1.928730635726695e-05	1.928730635726695e-05
6	EX_26dap_M(e)	Eubacterium_rectale	Anaerostipes_caccae	1.915517239654588e-05	0.0001190197652493173	1.915517239654588e-05
6	EX_26dap_M(e)	Eubacterium_rectale	Bacteroides_cellulosilyticus	1.915517239654588e-05	0.0001514302132505115	1.915517239654588e-05
6	EX_26dap_M(e)	Eubacterium_rectale	Bacteroides_thetaiotaomicron	1.915517239654588e-05	0.0001152867213720096	1.915517239654588e-05
6	EX_26dap_M(e)	Eubacterium_rectale	Bifidobacterium_adolescentis	1.915517239654588e-05	5.548809671105729e-05	1.915517239654588e-05
6	EX_26dap_M(e)	Eubacterium_rectale	Bifidobacterium_longum	1.915517239654588e-05	1.928730635726695e-05	1.915517239654588e-05
6	EX_26dap_M(e)	Eubacterium_rectale	Bifidobacterium_pseudocatenulatum	1.915517239654588e-05	0.00011492215043474715	1.915517239654588e-05
6	EX_26dap_M(e)	Eubacterium_rectale	Clostridium_asparagiforme	1.915517239654588e-05	0.00010829234677792877	1.915517239654588e-05
6	EX_26dap_M(e)	Eubacterium_rectale	Clostridium_hiranonis	1.915517239654588e-05	0.00019443206645812885	1.915517239654588e-05
6	EX_26dap_M(e)	Eubacterium_rectale	Collinsella_aerofaciens	1.915517239654588e-05	2.5930470157163687e-05	1.915517239654588e-05
6	EX_26dap_M(e)	Eubacterium_rectale	Eggerthella_lenta	1.915517239654588e-05	2.872022743636393e-05	1.915517239654588e-05
6	EX_26dap_M(e)	Eubacterium_rectale	Parabacteroides_johnsonii	1.915517239654588e-05	3.2327966495822614e-05	1.915517239654588e-05
6	EX_26dap_M(e)	Eubacterium_rectale	Prevotella_copri	1.915517239654588e-05	0.0012816858936264993	1.915517239654588e-05
6	EX_26dap_M(e)	Eubacterium_rectale	Roseburia_intestinalis	1.915517239654588e-05	1.9861976440025174e-05	1.915517239654588e-05
7	EX_26dap_M(e)	Bacteroides_caccae	Prevotella_copri	0.017292794532669006	0.0016758547127455267	0.0016758547127455267
7	EX_26dap_M(e)	Bacteroides_fragilis	Prevotella_copri	0.1539901082782305	0.0016758547127455267	0.0016758547127455267
7	EX_26dap_M(e)	Bacteroides_uniformis	Prevotella_copri	0.012604985829575794	0.0016758547127455267	0.0016758547127455267
7	EX_26dap_M(e)	Bacteroides_vulgatus	Prevotella_copri	0.0029066017011034322	0.0016758547127455267	0.0016758547127455267
7	EX_26dap_M(e)	Bacteroides_ovatus	Prevotella_copri	0.0014637099707008397	0.0016758547127455267	0.0014637099707008397
7	EX_26dap_M(e)	Bacteroides_caccae	Clostridium_hiranonis	0.017292794532669006	0.0002110477214097395	0.0002110477214097395
7	EX_26dap_M(e)	Bacteroides_fragilis	Clostridium_hiranonis	0.1539901082782305	0.0002110477214097395	0.0002110477214097395
7	EX_26dap_M(e)	Bacteroides_ovatus	Clostridium_hiranonis	0.0014637099707008397	0.0002110477214097395	0.0002110477214097395
7	EX_26dap_M(e)	Bacteroides_uniformis	Clostridium_hiranonis	0.012604985829575794	0.0002110477214097395	0.0002110477214097395
7	EX_26dap_M(e)	Bacteroides_vulgatus	Clostridium_hiranonis	0.0029066017011034322	0.0002110477214097395	0.0002110477214097395
7	EX_26dap_M(e)	Bacteroides_caccae	Bacteroides_cellulosilyticus	0.017292794532669006	0.00015143024419590263	0.00015143024419590263
7	EX_26dap_M(e)	Bacteroides_fragilis	Bacteroides_cellulosilyticus	0.1539901082782305	0.00015143024419590263	0.00015143024419590263
7	EX_26dap_M(e)	Bacteroides_ovatus	Bacteroides_cellulosilyticus	0.0014637099707008397	0.00015143024419590263	0.00015143024419590263
7	EX_26dap_M(e)	Bacteroides_uniformis	Bacteroides_cellulosilyticus	0.012604985829575794	0.00015143024419590263	0.00015143024419590263
7	EX_26dap_M(e)	Bacteroides_vulgatus	Bacteroides_cellulosilyticus	0.0029066017011034322	0.00015143024419590263	0.00015143024419590263
7	EX_26dap_M(e)	Bacteroides_caccae	Clostridium_asparagiforme	0.017292794532669006	0.00012728622506376802	0.00012728622506376802
7	EX_26dap_M(e)	Bacteroides_fragilis	Clostridium_asparagiforme	0.1539901082782305	0.00012728622506376802	0.00012728622506376802
7	EX_26dap_M(e)	Bacteroides_ovatus	Clostridium_asparagiforme	0.0014637099707008397	0.00012728622506376802	0.00012728622506376802
7	EX_26dap_M(e)	Bacteroides_uniformis	Clostridium_asparagiforme	0.012604985829575794	0.00012728622506376802	0.00012728622506376802
7	EX_26dap_M(e)	Bacteroides_vulgatus	Clostridium_asparagiforme	0.0029066017011034322	0.00012728622506376802	0.00012728622506376802
7	EX_26dap_M(e)	Bacteroides_caccae	Bacteroides_thetaiotaomicron	0.017292794532669006	0.00011528672137200973	0.00011528672137200973
7	EX_26dap_M(e)	Bacteroides_fragilis	Bacteroides_thetaiotaomicron	0.1539901082782305	0.00011528672137200973	0.00011528672137200973
7	EX_26dap_M(e)	Bacteroides_ovatus	Bacteroides_thetaiotaomicron	0.0014637099707008397	0.00011528672137200973	0.00011528672137200973
7	EX_26dap_M(e)	Bacteroides_uniformis	Bacteroides_thetaiotaomicron	0.012604985829575794	0.00011528672137200973	0.00011528672137200973
7	EX_26dap_M(e)	Bacteroides_vulgatus	Bacteroides_thetaiotaomicron	0.0029066017011034322	0.00011528672137200973	0.00011528672137200973
7	EX_26dap_M(e)	Bacteroides_caccae	Bifidobacterium_pseudocatenulatum	0.017292794532669006	0.00011492215043474713	0.00011492215043474713
7	EX_26dap_M(e)	Bacteroides_fragilis	Bifidobacterium_pseudocatenulatum	0.1539901082782305	0.00011492215043474713	0.00011492215043474713
7	EX_26dap_M(e)	Bacteroides_ovatus	Bifidobacterium_pseudocatenulatum	0.0014637099707008397	0.00011492215043474713	0.00011492215043474713
7	EX_26dap_M(e)	Bacteroides_uniformis	Bifidobacterium_pseudocatenulatum	0.012604985829575794	0.00011492215043474713	0.00011492215043474713
7	EX_26dap_M(e)	Bacteroides_vulgatus	Bifidobacterium_pseudocatenulatum	0.0029066017011034322	0.00011492215043474713	0.00011492215043474713
7	EX_26dap_M(e)	Bacteroides_caccae	Anaerostipes_caccae	0.017292794532669006	0.00010134564865193516	0.00010134564865193516
7	EX_26dap_M(e)	Bacteroides_fragilis	Anaerostipes_caccae	0.1539901082782305	0.00010134564865193516	0.00010134564865193516
7	EX_26dap_M(e)	Bacteroides_ovatus	Anaerostipes_caccae	0.0014637099707008397	0.00010134564865193516	0.00010134564865193516
7	EX_26dap_M(e)	Bacteroides_uniformis	Anaerostipes_caccae	0.012604985829575794	0.00010134564865193516	0.00010134564865193516
7	EX_26dap_M(e)	Bacteroides_vulgatus	Anaerostipes_caccae	0.0029066017011034322	0.00010134564865193516	0.00010134564865193516
7	EX_26dap_M(e)	Bacteroides_caccae	Bifidobacterium_adolescentis	0.017292794532669006	5.548809671105727e-05	5.548809671105727e-05
7	EX_26dap_M(e)	Bacteroides_fragilis	Bifidobacterium_adolescentis	0.1539901082782305	5.548809671105727e-05	5.548809671105727e-05
7	EX_26dap_M(e)	Bacteroides_ovatus	Bifidobacterium_adolescentis	0.0014637099707008397	5.548809671105727e-05	5.548809671105727e-05
7	EX_26dap_M(e)	Bacteroides_uniformis	Bifidobacterium_adolescentis	0.012604985829575794	5.548809671105727e-05	5.548809671105727e-05
7	EX_26dap_M(e)	Bacteroides_vulgatus	Bifidobacterium_adolescentis	0.0029066017011034322	5.548809671105727e-05	5.548809671105727e-05
7	EX_26dap_M(e)	Bacteroides_caccae	Parabacteroides_johnsonii	0.017292794532669006	3.236586538923109e-05	3.236586538923109e-05
7	EX_26dap_M(e)	Bacteroides_fragilis	Parabacteroides_johnsonii	0.1539901082782305	3.236586538923109e-05	3.236586538923109e-05
7	EX_26dap_M(e)	Bacteroides_ovatus	Parabacteroides_johnsonii	0.0014637099707008397	3.236586538923109e-05	3.236586538923109e-05
7	EX_26dap_M(e)	Bacteroides_uniformis	Parabacteroides_johnsonii	0.012604985829575794	3.236586538923109e-05	3.236586538923109e-05
7	EX_26dap_M(e)	Bacteroides_vulgatus	Parabacteroides_johnsonii	0.0029066017011034322	3.236586538923109e-05	3.236586538923109e-05
7	EX_26dap_M(e)	Bacteroides_caccae	Eggerthella_lenta	0.017292794532669006	2.872022743636394e-05	2.872022743636394e-05
7	EX_26dap_M(e)	Bacteroides_fragilis	Eggerthella_lenta	0.1539901082782305	2.872022743636394e-05	2.872022743636394e-05
7	EX_26dap_M(e)	Bacteroides_ovatus	Eggerthella_lenta	0.0014637099707008397	2.872022743636394e-05	2.872022743636394e-05
7	EX_26dap_M(e)	Bacteroides_uniformis	Eggerthella_lenta	0.012604985829575794	2.872022743636394e-05	2.872022743636394e-05
7	EX_26dap_M(e)	Bacteroides_vulgatus	Eggerthella_lenta	0.0029066017011034322	2.872022743636394e-05	2.872022743636394e-05
7	EX_26dap_M(e)	Bacteroides_caccae	Collinsella_aerofaciens	0.017292794532669006	2.5766886978960325e-05	2.5766886978960325e-05
7	EX_26dap_M(e)	Bacteroides_fragilis	Collinsella_aerofaciens	0.1539901082782305	2.5766886978960325e-05	2.5766886978960325e-05
7	EX_26dap_M(e)	Bacteroides_ovatus	Collinsella_aerofaciens	0.0014637099707008397	2.5766886978960325e-05	2.5766886978960325e-05
7	EX_26dap_M(e)	Bacteroides_uniformis	Collinsella_aerofaciens	0.012604985829575794	2.5766886978960325e-05	2.5766886978960325e-05
7	EX_26dap_M(e)	Bacteroides_vulgatus	Collinsella_aerofaciens	0.0029066017011034322	2.5766886978960325e-05	2.5766886978960325e-05
7	EX_26dap_M(e)	Bacteroides_caccae	Desulfovibrio_piger	0.017292794532669006	2.527966863275511e-05	2.527966863275511e-05
7	EX_26dap_M(e)	Bacteroides_fragilis	Desulfovibrio_piger	0.1539901082782305	2.527966863275511e-05	2.527966863275511e-05
7	EX_26dap_M(e)	Bacteroides_ovatus	Desulfovibrio_piger	0.0014637099707008397	2.527966863275511e-05	2.527966863275511e-05
7	EX_26dap_M(e)	Bacteroides_uniformis	Desulfovibrio_piger	0.012604985829575794	2.527966863275511e-05	2.527966863275511e-05
7	EX_26dap_M(e)	Bacteroides_vulgatus	Desulfovibrio_piger	0.0029066017011034322	2.527966863275511e-05	2.527966863275511e-05
7	EX_26dap_M(e)	Bacteroides_caccae	Roseburia_intestinalis	0.017292794532669006	1.9861978400566414e-05	1.9861978400566414e-05
7	EX_26dap_M(e)	Bacteroides_fragilis	Roseburia_intestinalis	0.1539901082782305	1.9861978400566414e-05	1.9861978400566414e-05
7	EX_26dap_M(e)	Bacteroides_ovatus	Roseburia_intestinalis	0.0014637099707008397	1.9861978400566414e-05	1.9861978400566414e-05
7	EX_26dap_M(e)	Bacteroides_uniformis	Roseburia_intestinalis	0.012604985829575794	1.9861978400566414e-05	1.9861978400566414e-05
7	EX_26dap_M(e)	Bacteroides_vulgatus	Roseburia_intestinalis	0.0029066017011034322	1.9861978400566414e-05	1.9861978400566414e-05
7	EX_26dap_M(e)	Bacteroides_caccae	Bifidobacterium_longum	0.017292794532669006	1.9287306357266944e-05	1.9287306357266944e-05
7	EX_26dap_M(e)	Bacteroides_fragilis	Bifidobacterium_longum	0.1539901082782305	1.9287306357266944e-05	1.9287306357266944e-05
7	EX_26dap_M(e)	Bacteroides_ovatus	Bifidobacterium_longum	0.0014637099707008397	1.9287306357266944e-05	1.9287306357266944e-05
7	EX_26dap_M(e)	Bacteroides_uniformis	Bifidobacterium_longum	0.012604985829575794	1.9287306357266944e-05	1.9287306357266944e-05
7	EX_26dap_M(e)	Bacteroides_vulgatus	Bifidobacterium_longum	0.0029066017011034322	1.9287306357266944e-05	1.9287306357266944e-05
7	EX_26dap_M(e)	Eubacterium_rectale	Anaerostipes_caccae	5.127728106621099e-06	0.00010134564865193516	5.127728106621099e-06
7	EX_26dap_M(e)	Eubacterium_rectale	Bacteroides_cellulosilyticus	5.127728106621099e-06	0.00015143024419590263	5.127728106621099e-06
7	EX_26dap_M(e)	Eubacterium_rectale	Bacteroides_thetaiotaomicron	5.127728106621099e-06	0.00011528672137200973	5.127728106621099e-06
7	EX_26dap_M(e)	Eubacterium_rectale	Bifidobacterium_adolescentis	5.127728106621099e-06	5.548809671105727e-05	5.127728106621099e-06
7	EX_26dap_M(e)	Eubacterium_rectale	Bifidobacterium_longum	5.127728106621099e-06	1.9287306357266944e-05	5.127728106621099e-06
7	EX_26dap_M(e)	Eubacterium_rectale	Bifidobacterium_pseudocatenulatum	5.127728106621099e-06	0.00011492215043474713	5.127728106621099e-06
7	EX_26dap_M(e)	Eubacterium_rectale	Clostridium_asparagiforme	5.127728106621099e-06	0.00012728622506376802	5.127728106621099e-06
7	EX_26dap_M(e)	Eubacterium_rectale	Clostridium_hiranonis	5.127728106621099e-06	0.0002110477214097395	5.127728106621099e-06
7	EX_26dap_M(e)	Eubacterium_rectale	Collinsella_aerofaciens	5.127728106621099e-06	2.5766886978960325e-05	5.127728106621099e-06
7	EX_26dap_M(e)	Eubacterium_rectale	Desulfovibrio_piger	5.127728106621099e-06	2.527966863275511e-05	5.127728106621099e-06
7	EX_26dap_M(e)	Eubacterium_rectale	Eggerthella_lenta	5.127728106621099e-06	2.872022743636394e-05	5.127728106621099e-06
7	EX_26dap_M(e)	Eubacterium_rectale	Parabacteroides_johnsonii	5.127728106621099e-06	3.236586538923109e-05	5.127728106621099e-06
7	EX_26dap_M(e)	Eubacterium_rectale	Prevotella_copri	5.127728106621099e-06	0.0016758547127455267	5.127728106621099e-06
7	EX_26dap_M(e)	Eubacterium_rectale	Roseburia_intestinalis	5.127728106621099e-06	1.9861978400566414e-05	5.127728106621099e-06
8	EX_26dap_M(e)	Bacteroides_caccae	Prevotella_copri	0.01903214735795937	0.002113805395152802	0.002113805395152802
8	EX_26dap_M(e)	Bacteroides_fragilis	Prevotella_copri	0.2263247773603585	0.002113805395152802	0.002113805395152802
8	EX_26dap_M(e)	Bacteroides_uniformis	Prevotella_copri	0.012230310335876385	0.002113805395152802	0.002113805395152802
8	EX_26dap_M(e)	Bacteroides_vulgatus	Prevotella_copri	0.003257817924180186	0.002113805395152802	0.002113805395152802
8	EX_26dap_M(e)	Bacteroides_ovatus	Prevotella_copri	0.001472593676372822	0.002113805395152802	0.001472593676372822
8	EX_26dap_M(e)	Desulfovibrio_piger	Prevotella_copri	0.0003797195792805963	0.002113805395152802	0.0003797195792805963
8	EX_26dap_M(e)	Bacteroides_caccae	Clostridium_hiranonis	0.01903214735795937	0.000235062844385573	0.000235062844385573
8	EX_26dap_M(e)	Bacteroides_fragilis	Clostridium_hiranonis	0.2263247773603585	0.000235062844385573	0.000235062844385573
8	EX_26dap_M(e)	Bacteroides_ovatus	Clostridium_hiranonis	0.001472593676372822	0.000235062844385573	0.000235062844385573
8	EX_26dap_M(e)	Bacteroides_uniformis	Clostridium_hiranonis	0.012230310335876385	0.000235062844385573	0.000235062844385573
8	EX_26dap_M(e)	Bacteroides_vulgatus	Clostridium_hiranonis	0.003257817924180186	0.000235062844385573	0.000235062844385573
8	EX_26dap_M(e)	Desulfovibrio_piger	Clostridium_hiranonis	0.0003797195792805963	0.000235062844385573	0.000235062844385573
8	EX_26dap_M(e)	Bacteroides_caccae	Clostridium_asparagiforme	0.01903214735795937	0.00013599144249981334	0.00013599144249981334
8	EX_26dap_M(e)	Bacteroides_fragilis	Clostridium_asparagiforme	0.2263247773603585	0.00013599144249981334	0.00013599144249981334
8	EX_26dap_M(e)	Bacteroides_ovatus	Clostridium_asparagiforme	0.001472593676372822	0.00013599144249981334	0.00013599144249981334
8	EX_26dap_M(e)	Bacteroides_uniformis	Clostridium_asparagiforme	0.012230310335876385	0.00013599144249981334	0.00013599144249981334
8	EX_26dap_M(e)	Bacteroides_vulgatus	Clostridium_asparagiforme	0.003257817924180186	0.00013599144249981334	0.00013599144249981334
8	EX_26dap_M(e)	Desulfovibrio_piger	Clostridium_asparagiforme	0.0003797195792805963	0.00013599144249981334	0.00013599144249981334
8	EX_26dap_M(e)	Bacteroides_caccae	Bacteroides_cellulosilyticus	0.01903214735795937	0.0001261919118640822	0.0001261919118640822
8	EX_26dap_M(e)	Bacteroides_fragilis	Bacteroides_cellulosilyticus	0.2263247773603585	0.0001261919118640822	0.0001261919118640822
8	EX_26dap_M(e)	Bacteroides_ovatus	Bacteroides_cellulosilyticus	0.001472593676372822	0.0001261919118640822	0.0001261919118640822
8	EX_26dap_M(e)	Bacteroides_uniformis	Bacteroides_cellulosilyticus	0.012230310335876385	0.0001261919118640822	0.0001261919118640822
8	EX_26dap_M(e)	Bacteroides_vulgatus	Bacteroides_cellulosilyticus	0.003257817924180186	0.0001261919118640822	0.0001261919118640822
8	EX_26dap_M(e)	Desulfovibrio_piger	Bacteroides_cellulosilyticus	0.0003797195792805963	0.0001261919118640822	0.0001261919118640822
8	EX_26dap_M(e)	Bacteroides_caccae	Bifidobacterium_pseudocatenulatum	0.01903214735795937	0.0001149221504347472	0.0001149221504347472
8	EX_26dap_M(e)	Bacteroides_fragilis	Bifidobacterium_pseudocatenulatum	0.2263247773603585	0.0001149221504347472	0.0001149221504347472
8	EX_26dap_M(e)	Bacteroides_ovatus	Bifidobacterium_pseudocatenulatum	0.001472593676372822	0.0001149221504347472	0.0001149221504347472
8	EX_26dap_M(e)	Bacteroides_uniformis	Bifidobacterium_pseudocatenulatum	0.012230310335876385	0.0001149221504347472	0.0001149221504347472
8	EX_26dap_M(e)	Bacteroides_vulgatus	Bifidobacterium_pseudocatenulatum	0.003257817924180186	0.0001149221504347472	0.0001149221504347472
8	EX_26dap_M(e)	Desulfovibrio_piger	Bifidobacterium_pseudocatenulatum	0.0003797195792805963	0.0001149221504347472	0.0001149221504347472
8	EX_26dap_M(e)	Bacteroides_caccae	Anaerostipes_caccae	0.01903214735795937	9.510353266087403e-05	9.510353266087403e-05
8	EX_26dap_M(e)	Bacteroides_fragilis	Anaerostipes_caccae	0.2263247773603585	9.510353266087403e-05	9.510353266087403e-05
8	EX_26dap_M(e)	Bacteroides_ovatus	Anaerostipes_caccae	0.001472593676372822	9.510353266087403e-05	9.510353266087403e-05
8	EX_26dap_M(e)	Bacteroides_uniformis	Anaerostipes_caccae	0.012230310335876385	9.510353266087403e-05	9.510353266087403e-05
8	EX_26dap_M(e)	Bacteroides_vulgatus	Anaerostipes_caccae	0.003257817924180186	9.510353266087403e-05	9.510353266087403e-05
8	EX_26dap_M(e)	Desulfovibrio_piger	Anaerostipes_caccae	0.0003797195792805963	9.510353266087403e-05	9.510353266087403e-05
8	EX_26dap_M(e)	Bacteroides_caccae	Bacteroides_thetaiotaomicron	0.01903214735795937	7.685795631539321e-05	7.685795631539321e-05
8	EX_26dap_M(e)	Bacteroides_fragilis	Bacteroides_thetaiotaomicron	0.2263247773603585	7.685795631539321e-05	7.685795631539321e-05
8	EX_26dap_M(e)	Bacteroides_ovatus	Bacteroides_thetaiotaomicron	0.001472593676372822	7.685795631539321e-05	7.685795631539321e-05
8	EX_26dap_M(e)	Bacteroides_uniformis	Bacteroides_thetaiotaomicron	0.012230310335876385	7.685795631539321e-05	7.685795631539321e-05
8	EX_26dap_M(e)	Bacteroides_vulgatus	Bacteroides_thetaiotaomicron	0.003257817924180186	7.685795631539321e-05	7.685795631539321e-05
8	EX_26dap_M(e)	Desulfovibrio_piger	Bacteroides_thetaiotaomicron	0.0003797195792805963	7.685795631539321e-05	7.685795631539321e-05
8	EX_26dap_M(e)	Bacteroides_caccae	Bifidobacterium_adolescentis	0.01903214735795937	5.548809671105729e-05	5.548809671105729e-05
8	EX_26dap_M(e)	Bacteroides_fragilis	Bifidobacterium_adolescentis	0.2263247773603585	5.548809671105729e-05	5.548809671105729e-05
8	EX_26dap_M(e)	Bacteroides_ovatus	Bifidobacterium_adolescentis	0.001472593676372822	5.548809671105729e-05	5.548809671105729e-05
8	EX_26dap_M(e)	Bacteroides_uniformis	Bifidobacterium_adolescentis	0.012230310335876385	5.548809671105729e-05	5.548809671105729e-05
8	EX_26dap_M(e)	Bacteroides_vulgatus	Bifidobacterium_adolescentis	0.003257817924180186	5.548809671105729e-05	5.548809671105729e-05
8	EX_26dap_M(e)	Desulfovibrio_piger	Bifidobacterium_adolescentis	0.0003797195792805963	5.548809671105729e-05	5.548809671105729e-05
8	EX_26dap_M(e)	Bacteroides_caccae	Parabacteroides_johnsonii	0.01903214735795937	3.5081680403219564e-05	3.5081680403219564e-05
8	EX_26dap_M(e)	Bacteroides_fragilis	Parabacteroides_johnsonii	0.2263247773603585	3.5081680403219564e-05	3.5081680403219564e-05
8	EX_26dap_M(e)	Bacteroides_ovatus	Parabacteroides_johnsonii	0.001472593676372822	3.5081680403219564e-05	3.5081680403219564e-05
8	EX_26dap_M(e)	Bacteroides_uniformis	Parabacteroides_johnsonii	0.012230310335876385	3.5081680403219564e-05	3.5081680403219564e-05
8	EX_26dap_M(e)	Bacteroides_vulgatus	Parabacteroides_johnsonii	0.003257817924180186	3.5081680403219564e-05	3.5081680403219564e-05
8	EX_26dap_M(e)	Desulfovibrio_piger	Parabacteroides_johnsonii	0.0003797195792805963	3.5081680403219564e-05	3.5081680403219564e-05
8	EX_26dap_M(e)	Bacteroides_caccae	Eggerthella_lenta	0.01903214735795937	2.872022743636393e-05	2.872022743636393e-05
8	EX_26dap_M(e)	Bacteroides_fragilis	Eggerthella_lenta	0.2263247773603585	2.872022743636393e-05	2.872022743636393e-05
8	EX_26dap_M(e)	Bacteroides_ovatus	Eggerthella_lenta	0.001472593676372822	2.872022743636393e-05	2.872022743636393e-05
8	EX_26dap_M(e)	Bacteroides_uniformis	Eggerthella_lenta	0.012230310335876385	2.872022743636393e-05	2.872022743636393e-05
8	EX_26dap_M(e)	Bacteroides_vulgatus	Eggerthella_lenta	0.003257817924180186	2.872022743636393e-05	2.872022743636393e-05
8	EX_26dap_M(e)	Desulfovibrio_piger	Eggerthella_lenta	0.0003797195792805963	2.872022743636393e-05	2.872022743636393e-05
8	EX_26dap_M(e)	Bacteroides_caccae	Collinsella_aerofaciens	0.01903214735795937	2.5624368690188724e-05	2.5624368690188724e-05
8	EX_26dap_M(e)	Bacteroides_fragilis	Collinsella_aerofaciens	0.2263247773603585	2.5624368690188724e-05	2.5624368690188724e-05
8	EX_26dap_M(e)	Bacteroides_ovatus	Collinsella_aerofaciens	0.001472593676372822	2.5624368690188724e-05	2.5624368690188724e-05
8	EX_26dap_M(e)	Bacteroides_uniformis	Collinsella_aerofaciens	0.012230310335876385	2.5624368690188724e-05	2.5624368690188724e-05
8	EX_26dap_M(e)	Bacteroides_vulgatus	Collinsella_aerofaciens	0.003257817924180186	2.5624368690188724e-05	2.5624368690188724e-05
8	EX_26dap_M(e)	Desulfovibrio_piger	Collinsella_aerofaciens	0.0003797195792805963	2.5624368690188724e-05	2.5624368690188724e-05
8	EX_26dap_M(e)	Bacteroides_caccae	Roseburia_intestinalis	0.01903214735795937	1.9861979994010324e-05	1.9861979994010324e-05
8	EX_26dap_M(e)	Bacteroides_fragilis	Roseburia_intestinalis	0.2263247773603585	1.9861979994010324e-05	1.9861979994010324e-05
8	EX_26dap_M(e)	Bacteroides_ovatus	Roseburia_intestinalis	0.001472593676372822	1.9861979994010324e-05	1.9861979994010324e-05
8	EX_26dap_M(e)	Bacteroides_uniformis	Roseburia_intestinalis	0.012230310335876385	1.9861979994010324e-05	1.9861979994010324e-05
8	EX_26dap_M(e)	Bacteroides_vulgatus	Roseburia_intestinalis	0.003257817924180186	1.9861979994010324e-05	1.9861979994010324e-05
8	EX_26dap_M(e)	Desulfovibrio_piger	Roseburia_intestinalis	0.0003797195792805963	1.9861979994010324e-05	1.9861979994010324e-05
8	EX_26dap_M(e)	Bacteroides_caccae	Bifidobacterium_longum	0.01903214735795937	1.9287306357266954e-05	1.9287306357266954e-05
8	EX_26dap_M(e)	Bacteroides_fragilis	Bifidobacterium_longum	0.2263247773603585	1.9287306357266954e-05	1.9287306357266954e-05
8	EX_26dap_M(e)	Bacteroides_ovatus	Bifidobacterium_longum	0.001472593676372822	1.9287306357266954e-05	1.9287306357266954e-05
8	EX_26dap_M(e)	Bacteroides_uniformis	Bifidobacterium_longum	0.012230310335876385	1.9287306357266954e-05	1.9287306357266954e-05
8	EX_26dap_M(e)	Bacteroides_vulgatus	Bifidobacterium_longum	0.003257817924180186	1.9287306357266954e-05	1.9287306357266954e-05
8	EX_26dap_M(e)	Desulfovibrio_piger	Bifidobacterium_longum	0.0003797195792805963	1.9287306357266954e-05	1.9287306357266954e-05
8	EX_26dap_M(e)	Bacteroides_caccae	Eubacterium_rectale	0.01903214735795937	6.402837504325981e-06	6.402837504325981e-06
8	EX_26dap_M(e)	Bacteroides_fragilis	Eubacterium_rectale	0.2263247773603585	6.402837504325981e-06	6.402837504325981e-06
8	EX_26dap_M(e)	Bacteroides_ovatus	Eubacterium_rectale	0.001472593676372822	6.402837504325981e-06	6.402837504325981e-06
8	EX_26dap_M(e)	Bacteroides_uniformis	Eubacterium_rectale	0.012230310335876385	6.402837504325981e-06	6.402837504325981e-06
8	EX_26dap_M(e)	Bacteroides_vulgatus	Eubacterium_rectale	0.003257817924180186	6.402837504325981e-06	6.402837504325981e-06
8	EX_26dap_M(e)	Desulfovibrio_piger	Eubacterium_rectale	0.0003797195792805963	6.402837504325981e-06	6.402837504325981e-06
9	EX_26dap_M(e)	Bacteroides_caccae	Prevotella_copri	0.020352983434839628	0.002570061266537954	0.002570061266537954
9	EX_26dap_M(e)	Bacteroides_fragilis	Prevotella_copri	0.10602802593721344	0.002570061266537954	0.002570061266537954
9	EX_26dap_M(e)	Bacteroides_uniformis	Prevotella_copri	0.010959055974877287	0.002570061266537954	0.002570061266537954
9	EX_26dap_M(e)	Bacteroides_vulgatus	Prevotella_copri	0.0035616862680880974	0.002570061266537954	0.002570061266537954
9	EX_26dap_M(e)	Desulfovibrio_piger	Prevotella_copri	0.0032980909839886384	0.002570061266537954	0.002570061266537954
9	EX_26dap_M(e)	Bacteroides_ovatus	Prevotella_copri	0.0008595207379224235	0.002570061266537954	0.0008595207379224235
9	EX_26dap_M(e)	Bacteroides_caccae	Clostridium_hiranonis	0.020352983434839628	0.00024886892895063827	0.00024886892895063827
9	EX_26dap_M(e)	Bacteroides_fragilis	Clostridium_hiranonis	0.10602802593721344	0.00024886892895063827	0.00024886892895063827
9	EX_26dap_M(e)	Bacteroides_ovatus	Clostridium_hiranonis	0.0008595207379224235	0.00024886892895063827	0.00024886892895063827
9	EX_26dap_M(e)	Bacteroides_uniformis	Clostridium_hiranonis	0.010959055974877287	0.00024886892895063827	0.00024886892895063827
9	EX_26dap_M(e)	Bacteroides_vulgatus	Clostridium_hiranonis	0.0035616862680880974	0.00024886892895063827	0.00024886892895063827
9	EX_26dap_M(e)	Desulfovibrio_piger	Clostridium_hiranonis	0.0032980909839886384	0.00024886892895063827	0.00024886892895063827
9	EX_26dap_M(e)	Bacteroides_caccae	Clostridium_asparagiforme	0.020352983434839628	0.00014163069612320407	0.00014163069612320407
9	EX_26dap_M(e)	Bacteroides_fragilis	Clostridium_asparagiforme	0.10602802593721344	0.00014163069612320407	0.00014163069612320407
9	EX_26dap_M(e)	Bacteroides_ovatus	Clostridium_asparagiforme	0.0008595207379224235	0.00014163069612320407	0.00014163069612320407
9	EX_26dap_M(e)	Bacteroides_uniformis	Clostridium_asparagiforme	0.010959055974877287	0.00014163069612320407	0.00014163069612320407
9	EX_26dap_M(e)	Bacteroides_vulgatus	Clostridium_asparagiforme	0.0035616862680880974	0.00014163069612320407	0.00014163069612320407
9	EX_26dap_M(e)	Desulfovibrio_piger	Clostridium_asparagiforme	0.0032980909839886384	0.00014163069612320407	0.00014163069612320407
9	EX_26dap_M(e)	Bacteroides_caccae	Bacteroides_cellulosilyticus	0.020352983434839628	0.00012619193571040486	0.00012619193571040486
9	EX_26dap_M(e)	Bacteroides_fragilis	Bacteroides_cellulosilyticus	0.10602802593721344	0.00012619193571040486	0.00012619193571040486
9	EX_26dap_M(e)	Bacteroides_ovatus	Bacteroides_cellulosilyticus	0.0008595207379224235	0.00012619193571040486	0.00012619193571040486
9	EX_26dap_M(e)	Bacteroides_uniformis	Bacteroides_cellulosilyticus	0.010959055974877287	0.00012619193571040486	0.00012619193571040486
9	EX_26dap_M(e)	Bacteroides_vulgatus	Bacteroides_cellulosilyticus	0.0035616862680880974	0.00012619193571040486	0.00012619193571040486
9	EX_26dap_M(e)	Desulfovibrio_piger	Bacteroides_cellulosilyticus	0.0032980909839886384	0.00012619193571040486	0.00012619193571040486
9	EX_26dap_M(e)	Bacteroides_caccae	Bifidobacterium_pseudocatenulatum	0.020352983434839628	0.00011492215043474715	0.00011492215043474715
9	EX_26dap_M(e)	Bacteroides_fragilis	Bifidobacterium_pseudocatenulatum	0.10602802593721344	0.00011492215043474715	0.00011492215043474715
9	EX_26dap_M(e)	Bacteroides_ovatus	Bifidobacterium_pseudocatenulatum	0.0008595207379224235	0.00011492215043474715	0.00011492215043474715
9	EX_26dap_M(e)	Bacteroides_uniformis	Bifidobacterium_pseudocatenulatum	0.010959055974877287	0.00011492215043474715	0.00011492215043474715
9	EX_26dap_M(e)	Bacteroides_vulgatus	Bifidobacterium_pseudocatenulatum	0.0035616862680880974	0.00011492215043474715	0.00011492215043474715
9	EX_26dap_M(e)	Desulfovibrio_piger	Bifidobacterium_pseudocatenulatum	0.0032980909839886384	0.00011492215043474715	0.00011492215043474715
9	EX_26dap_M(e)	Bacteroides_caccae	Anaerostipes_caccae	0.020352983434839628	8.896240368527078e-05	8.896240368527078e-05
9	EX_26dap_M(e)	Bacteroides_fragilis	Anaerostipes_caccae	0.10602802593721344	8.896240368527078e-05	8.896240368527078e-05
9	EX_26dap_M(e)	Bacteroides_ovatus	Anaerostipes_caccae	0.0008595207379224235	8.896240368527078e-05	8.896240368527078e-05
9	EX_26dap_M(e)	Bacteroides_uniformis	Anaerostipes_caccae	0.010959055974877287	8.896240368527078e-05	8.896240368527078e-05
9	EX_26dap_M(e)	Bacteroides_vulgatus	Anaerostipes_caccae	0.0035616862680880974	8.896240368527078e-05	8.896240368527078e-05
9	EX_26dap_M(e)	Desulfovibrio_piger	Anaerostipes_caccae	0.0032980909839886384	8.896240368527078e-05	8.896240368527078e-05
9	EX_26dap_M(e)	Bacteroides_caccae	Bacteroides_thetaiotaomicron	0.020352983434839628	7.685795631539299e-05	7.685795631539299e-05
9	EX_26dap_M(e)	Bacteroides_fragilis	Bacteroides_thetaiotaomicron	0.10602802593721344	7.685795631539299e-05	7.685795631539299e-05
9	EX_26dap_M(e)	Bacteroides_ovatus	Bacteroides_thetaiotaomicron	0.0008595207379224235	7.685795631539299e-05	7.685795631539299e-05
9	EX_26dap_M(e)	Bacteroides_uniformis	Bacteroides_thetaiotaomicron	0.010959055974877287	7.685795631539299e-05	7.685795631539299e-05
9	EX_26dap_M(e)	Bacteroides_vulgatus	Bacteroides_thetaiotaomicron	0.0035616862680880974	7.685795631539299e-05	7.685795631539299e-05
9	EX_26dap_M(e)	Desulfovibrio_piger	Bacteroides_thetaiotaomicron	0.0032980909839886384	7.685795631539299e-05	7.685795631539299e-05
9	EX_26dap_M(e)	Bacteroides_caccae	Bifidobacterium_adolescentis	0.020352983434839628	5.5488096711057255e-05	5.5488096711057255e-05
9	EX_26dap_M(e)	Bacteroides_fragilis	Bifidobacterium_adolescentis	0.10602802593721344	5.5488096711057255e-05	5.5488096711057255e-05
9	EX_26dap_M(e)	Bacteroides_ovatus	Bifidobacterium_adolescentis	0.0008595207379224235	5.5488096711057255e-05	5.5488096711057255e-05
9	EX_26dap_M(e)	Bacteroides_uniformis	Bifidobacterium_adolescentis	0.010959055974877287	5.5488096711057255e-05	5.5488096711057255e-05
9	EX_26dap_M(e)	Bacteroides_vulgatus	Bifidobacterium_adolescentis	0.0035616862680880974	5.5488096711057255e-05	5.5488096711057255e-05
9	EX_26dap_M(e)	Desulfovibrio_piger	Bifidobacterium_adolescentis	0.0032980909839886384	5.5488096711057255e-05	5.5488096711057255e-05
9	EX_26dap_M(e)	Bacteroides_caccae	Parabacteroides_johnsonii	0.020352983434839628	3.507985409351409e-05	3.507985409351409e-05
9	EX_26dap_M(e)	Bacteroides_fragilis	Parabacteroides_johnsonii	0.10602802593721344	3.507985409351409e-05	3.507985409351409e-05
9	EX_26dap_M(e)	Bacteroides_ovatus	Parabacteroides_johnsonii	0.0008595207379224235	3.507985409351409e-05	3.507985409351409e-05
9	EX_26dap_M(e)	Bacteroides_uniformis	Parabacteroides_johnsonii	0.010959055974877287	3.507985409351409e-05	3.507985409351409e-05
9	EX_26dap_M(e)	Bacteroides_vulgatus	Parabacteroides_johnsonii	0.0035616862680880974	3.507985409351409e-05	3.507985409351409e-05
9	EX_26dap_M(e)	Desulfovibrio_piger	Parabacteroides_johnsonii	0.0032980909839886384	3.507985409351409e-05	3.507985409351409e-05
9	EX_26dap_M(e)	Bacteroides_caccae	Eggerthella_lenta	0.020352983434839628	2.872022743636395e-05	2.872022743636395e-05
9	EX_26dap_M(e)	Bacteroides_fragilis	Eggerthella_lenta	0.10602802593721344	2.872022743636395e-05	2.872022743636395e-05
9	EX_26dap_M(e)	Bacteroides_ovatus	Eggerthella_lenta	0.0008595207379224235	2.872022743636395e-05	2.872022743636395e-05
9	EX_26dap_M(e)	Bacteroides_uniformis	Eggerthella_lenta	0.010959055974877287	2.872022743636395e-05	2.872022743636395e-05
9	EX_26dap_M(e)	Bacteroides_vulgatus	Eggerthella_lenta	0.0035616862680880974	2.872022743636395e-05	2.872022743636395e-05
9	EX_26dap_M(e)	Desulfovibrio_piger	Eggerthella_lenta	0.0032980909839886384	2.872022743636395e-05	2.872022743636395e-05
9	EX_26dap_M(e)	Bacteroides_caccae	Collinsella_aerofaciens	0.020352983434839628	2.541741451866499e-05	2.541741451866499e-05
9	EX_26dap_M(e)	Bacteroides_fragilis	Collinsella_aerofaciens	0.10602802593721344	2.541741451866499e-05	2.541741451866499e-05
9	EX_26dap_M(e)	Bacteroides_ovatus	Collinsella_aerofaciens	0.0008595207379224235	2.541741451866499e-05	2.541741451866499e-05
9	EX_26dap_M(e)	Bacteroides_uniformis	Collinsella_aerofaciens	0.010959055974877287	2.541741451866499e-05	2.541741451866499e-05
9	EX_26dap_M(e)	Bacteroides_vulgatus	Collinsella_aerofaciens	0.0035616862680880974	2.541741451866499e-05	2.541741451866499e-05
9	EX_26dap_M(e)	Desulfovibrio_piger	Collinsella_aerofaciens	0.0032980909839886384	2.541741451866499e-05	2.541741451866499e-05
9	EX_26dap_M(e)	Bacteroides_caccae	Roseburia_intestinalis	0.020352983434839628	1.986198120483989e-05	1.986198120483989e-05
9	EX_26dap_M(e)	Bacteroides_fragilis	Roseburia_intestinalis	0.10602802593721344	1.986198120483989e-05	1.986198120483989e-05
9	EX_26dap_M(e)	Bacteroides_ovatus	Roseburia_intestinalis	0.0008595207379224235	1.986198120483989e-05	1.986198120483989e-05
9	EX_26dap_M(e)	Bacteroides_uniformis	Roseburia_intestinalis	0.010959055974877287	1.986198120483989e-05	1.986198120483989e-05
9	EX_26dap_M(e)	Bacteroides_vulgatus	Roseburia_intestinalis	0.0035616862680880974	1.986198120483989e-05	1.986198120483989e-05
9	EX_26dap_M(e)	Desulfovibrio_piger	Roseburia_intestinalis	0.0032980909839886384	1.986198120483989e-05	1.986198120483989e-05
9	EX_26dap_M(e)	Bacteroides_caccae	Bifidobacterium_longum	0.020352983434839628	1.928730635726696e-05	1.928730635726696e-05
9	EX_26dap_M(e)	Bacteroides_fragilis	Bifidobacterium_longum	0.10602802593721344	1.928730635726696e-05	1.928730635726696e-05
9	EX_26dap_M(e)	Bacteroides_ovatus	Bifidobacterium_longum	0.0008595207379224235	1.928730635726696e-05	1.928730635726696e-05
9	EX_26dap_M(e)	Bacteroides_uniformis	Bifidobacterium_longum	0.010959055974877287	1.928730635726696e-05	1.928730635726696e-05
9	EX_26dap_M(e)	Bacteroides_vulgatus	Bifidobacterium_longum	0.0035616862680880974	1.928730635726696e-05	1.928730635726696e-05
9	EX_26dap_M(e)	Desulfovibrio_piger	Bifidobacterium_longum	0.0032980909839886384	1.928730635726696e-05	1.928730635726696e-05
9	EX_26dap_M(e)	Bacteroides_caccae	Eubacterium_rectale	0.020352983434839628	1.4939614309250325e-05	1.4939614309250325e-05
9	EX_26dap_M(e)	Bacteroides_fragilis	Eubacterium_rectale	0.10602802593721344	1.4939614309250325e-05	1.4939614309250325e-05
9	EX_26dap_M(e)	Bacteroides_ovatus	Eubacterium_rectale	0.0008595207379224235	1.4939614309250325e-05	1.4939614309250325e-05
9	EX_26dap_M(e)	Bacteroides_uniformis	Eubacterium_rectale	0.010959055974877287	1.4939614309250325e-05	1.4939614309250325e-05
9	EX_26dap_M(e)	Bacteroides_vulgatus	Eubacterium_rectale	0.0035616862680880974	1.4939614309250325e-05	1.4939614309250325e-05
9	EX_26dap_M(e)	Desulfovibrio_piger	Eubacterium_rectale	0.0032980909839886384	1.4939614309250325e-05	1.4939614309250325e-05
10	EX_26dap_M(e)	Bacteroides_caccae	Prevotella_copri	0.021306395043994446	0.003040295067985285	0.003040295067985285
10	EX_26dap_M(e)	Bacteroides_fragilis	Prevotella_copri	0.0716813271423001	0.003040295067985285	0.003040295067985285
10	EX_26dap_M(e)	Bacteroides_uniformis	Prevotella_copri	0.006082523019369887	0.003040295067985285	0.003040295067985285
10	EX_26dap_M(e)	Bacteroides_vulgatus	Prevotella_copri	0.003373730914488031	0.003040295067985285	0.003040295067985285
10	EX_26dap_M(e)	Desulfovibrio_piger	Prevotella_copri	0.003479867788026742	0.003040295067985285	0.003040295067985285
10	EX_26dap_M(e)	Bacteroides_ovatus	Prevotella_copri	0.0008370293431162412	0.003040295067985285	0.0008370293431162412
10	EX_26dap_M(e)	Bacteroides_caccae	Clostridium_hiranonis	0.021306395043994446	0.00026231204859614323	0.00026231204859614323
10	EX_26dap_M(e)	Bacteroides_fragilis	Clostridium_hiranonis	0.0716813271423001	0.00026231204859614323	0.00026231204859614323
10	EX_26dap_M(e)	Bacteroides_ovatus	Clostridium_hiranonis	0.0008370293431162412	0.00026231204859614323	0.00026231204859614323
10	EX_26dap_M(e)	Bacteroides_uniformis	Clostridium_hiranonis	0.006082523019369887	0.00026231204859614323	0.00026231204859614323
10	EX_26dap_M(e)	Bacteroides_vulgatus	Clostridium_hiranonis	0.003373730914488031	0.00026231204859614323	0.00026231204859614323
10	EX_26dap_M(e)	Desulfovibrio_piger	Clostridium_hiranonis	0.003479867788026742	0.00026231204859614323	0.00026231204859614323
10	EX_26dap_M(e)	Bacteroides_caccae	Clostridium_asparagiforme	0.021306395043994446	0.0001514639257106768	0.0001514639257106768
10	EX_26dap_M(e)	Bacteroides_fragilis	Clostridium_asparagiforme	0.0716813271423001	0.0001514639257106768	0.0001514639257106768
10	EX_26dap_M(e)	Bacteroides_ovatus	Clostridium_asparagiforme	0.0008370293431162412	0.0001514639257106768	0.0001514639257106768
10	EX_26dap_M(e)	Bacteroides_uniformis	Clostridium_asparagiforme	0.006082523019369887	0.0001514639257106768	0.0001514639257106768
10	EX_26dap_M(e)	Bacteroides_vulgatus	Clostridium_asparagiforme	0.003373730914488031	0.0001514639257106768	0.0001514639257106768
10	EX_26dap_M(e)	Desulfovibrio_piger	Clostridium_asparagiforme	0.003479867788026742	0.0001514639257106768	0.0001514639257106768
10	EX_26dap_M(e)	Bacteroides_caccae	Bacteroides_cellulosilyticus	0.021306395043994446	0.00012619195846700382	0.00012619195846700382
10	EX_26dap_M(e)	Bacteroides_fragilis	Bacteroides_cellulosilyticus	0.0716813271423001	0.00012619195846700382	0.00012619195846700382
10	EX_26dap_M(e)	Bacteroides_ovatus	Bacteroides_cellulosilyticus	0.0008370293431162412	0.00012619195846700382	0.00012619195846700382
10	EX_26dap_M(e)	Bacteroides_uniformis	Bacteroides_cellulosilyticus	0.006082523019369887	0.00012619195846700382	0.00012619195846700382
10	EX_26dap_M(e)	Bacteroides_vulgatus	Bacteroides_cellulosilyticus	0.003373730914488031	0.00012619195846700382	0.00012619195846700382
10	EX_26dap_M(e)	Desulfovibrio_piger	Bacteroides_cellulosilyticus	0.003479867788026742	0.00012619195846700382	0.00012619195846700382
10	EX_26dap_M(e)	Bacteroides_caccae	Bifidobacterium_pseudocatenulatum	0.021306395043994446	0.00011492215043474713	0.00011492215043474713
10	EX_26dap_M(e)	Bacteroides_fragilis	Bifidobacterium_pseudocatenulatum	0.0716813271423001	0.00011492215043474713	0.00011492215043474713
10	EX_26dap_M(e)	Bacteroides_ovatus	Bifidobacterium_pseudocatenulatum	0.0008370293431162412	0.00011492215043474713	0.00011492215043474713
10	EX_26dap_M(e)	Bacteroides_uniformis	Bifidobacterium_pseudocatenulatum	0.006082523019369887	0.00011492215043474713	0.00011492215043474713
10	EX_26dap_M(e)	Bacteroides_vulgatus	Bifidobacterium_pseudocatenulatum	0.003373730914488031	0.00011492215043474713	0.00011492215043474713
10	EX_26dap_M(e)	Desulfovibrio_piger	Bifidobacterium_pseudocatenulatum	0.003479867788026742	0.00011492215043474713	0.00011492215043474713
10	EX_26dap_M(e)	Bacteroides_caccae	Anaerostipes_caccae	0.021306395043994446	8.293552210578759e-05	8.293552210578759e-05
10	EX_26dap_M(e)	Bacteroides_fragilis	Anaerostipes_caccae	0.0716813271423001	8.293552210578759e-05	8.293552210578759e-05
10	EX_26dap_M(e)	Bacteroides_ovatus	Anaerostipes_caccae	0.0008370293431162412	8.293552210578759e-05	8.293552210578759e-05
10	EX_26dap_M(e)	Bacteroides_uniformis	Anaerostipes_caccae	0.006082523019369887	8.293552210578759e-05	8.293552210578759e-05
10	EX_26dap_M(e)	Bacteroides_vulgatus	Anaerostipes_caccae	0.003373730914488031	8.293552210578759e-05	8.293552210578759e-05
10	EX_26dap_M(e)	Desulfovibrio_piger	Anaerostipes_caccae	0.003479867788026742	8.293552210578759e-05	8.293552210578759e-05
10	EX_26dap_M(e)	Bacteroides_caccae	Bacteroides_thetaiotaomicron	0.021306395043994446	5.764340196237714e-05	5.764340196237714e-05
10	EX_26dap_M(e)	Bacteroides_fragilis	Bacteroides_thetaiotaomicron	0.0716813271423001	5.764340196237714e-05	5.764340196237714e-05
10	EX_26dap_M(e)	Bacteroides_ovatus	Bacteroides_thetaiotaomicron	0.0008370293431162412	5.764340196237714e-05	5.764340196237714e-05
10	EX_26dap_M(e)	Bacteroides_uniformis	Bacteroides_thetaiotaomicron	0.006082523019369887	5.764340196237714e-05	5.764340196237714e-05
10	EX_26dap_M(e)	Bacteroides_vulgatus	Bacteroides_thetaiotaomicron	0.003373730914488031	5.764340196237714e-05	5.764340196237714e-05
10	EX_26dap_M(e)	Desulfovibrio_piger	Bacteroides_thetaiotaomicron	0.003479867788026742	5.764340196237714e-05	5.764340196237714e-05
10	EX_26dap_M(e)	Bacteroides_caccae	Bifidobacterium_adolescentis	0.021306395043994446	5.548809671105727e-05	5.548809671105727e-05
10	EX_26dap_M(e)	Bacteroides_fragilis	Bifidobacterium_adolescentis	0.0716813271423001	5.548809671105727e-05	5.548809671105727e-05
10	EX_26dap_M(e)	Bacteroides_ovatus	Bifidobacterium_adolescentis	0.0008370293431162412	5.548809671105727e-05	5.548809671105727e-05
10	EX_26dap_M(e)	Bacteroides_uniformis	Bifidobacterium_adolescentis	0.006082523019369887	5.548809671105727e-05	5.548809671105727e-05
10	EX_26dap_M(e)	Bacteroides_vulgatus	Bifidobacterium_adolescentis	0.003373730914488031	5.548809671105727e-05	5.548809671105727e-05
10	EX_26dap_M(e)	Desulfovibrio_piger	Bifidobacterium_adolescentis	0.003479867788026742	5.548809671105727e-05	5.548809671105727e-05
10	EX_26dap_M(e)	Bacteroides_caccae	Eubacterium_rectale	0.021306395043994446	5.27780077447664e-05	5.27780077447664e-05
10	EX_26dap_M(e)	Bacteroides_fragilis	Eubacterium_rectale	0.0716813271423001	5.27780077447664e-05	5.27780077447664e-05
10	EX_26dap_M(e)	Bacteroides_ovatus	Eubacterium_rectale	0.0008370293431162412	5.27780077447664e-05	5.27780077447664e-05
10	EX_26dap_M(e)	Bacteroides_uniformis	Eubacterium_rectale	0.006082523019369887	5.27780077447664e-05	5.27780077447664e-05
10	EX_26dap_M(e)	Bacteroides_vulgatus	Eubacterium_rectale	0.003373730914488031	5.27780077447664e-05	5.27780077447664e-05
10	EX_26dap_M(e)	Desulfovibrio_piger	Eubacterium_rectale	0.003479867788026742	5.27780077447664e-05	5.27780077447664e-05
10	EX_26dap_M(e)	Bacteroides_caccae	Parabacteroides_johnsonii	0.021306395043994446	3.633867462266837e-05	3.633867462266837e-05
10	EX_26dap_M(e)	Bacteroides_fragilis	Parabacteroides_johnsonii	0.0716813271423001	3.633867462266837e-05	3.633867462266837e-05
10	EX_26dap_M(e)	Bacteroides_ovatus	Parabacteroides_johnsonii	0.0008370293431162412	3.633867462266837e-05	3.633867462266837e-05
10	EX_26dap_M(e)	Bacteroides_uniformis	Parabacteroides_johnsonii	0.006082523019369887	3.633867462266837e-05	3.633867462266837e-05
10	EX_26dap_M(e)	Bacteroides_vulgatus	Parabacteroides_johnsonii	0.003373730914488031	3.633867462266837e-05	3.633867462266837e-05
10	EX_26dap_M(e)	Desulfovibrio_piger	Parabacteroides_johnsonii	0.003479867788026742	3.633867462266837e-05	3.633867462266837e-05
10	EX_26dap_M(e)	Bacteroides_caccae	Eggerthella_lenta	0.021306395043994446	2.8720227436363948e-05	2.8720227436363948e-05
10	EX_26dap_M(e)	Bacteroides_fragilis	Eggerthella_lenta	0.0716813271423001	2.8720227436363948e-05	2.8720227436363948e-05
10	EX_26dap_M(e)	Bacteroides_ovatus	Eggerthella_lenta	0.0008370293431162412	2.8720227436363948e-05	2.8720227436363948e-05
10	EX_26dap_M(e)	Bacteroides_uniformis	Eggerthella_lenta	0.006082523019369887	2.8720227436363948e-05	2.8720227436363948e-05
10	EX_26dap_M(e)	Bacteroides_vulgatus	Eggerthella_lenta	0.003373730914488031	2.8720227436363948e-05	2.8720227436363948e-05
10	EX_26dap_M(e)	Desulfovibrio_piger	Eggerthella_lenta	0.003479867788026742	2.8720227436363948e-05	2.8720227436363948e-05
10	EX_26dap_M(e)	Bacteroides_caccae	Collinsella_aerofaciens	0.021306395043994446	2.5280558045146637e-05	2.5280558045146637e-05
10	EX_26dap_M(e)	Bacteroides_fragilis	Collinsella_aerofaciens	0.0716813271423001	2.5280558045146637e-05	2.5280558045146637e-05
10	EX_26dap_M(e)	Bacteroides_ovatus	Collinsella_aerofaciens	0.0008370293431162412	2.5280558045146637e-05	2.5280558045146637e-05
10	EX_26dap_M(e)	Bacteroides_uniformis	Collinsella_aerofaciens	0.006082523019369887	2.5280558045146637e-05	2.5280558045146637e-05
10	EX_26dap_M(e)	Bacteroides_vulgatus	Collinsella_aerofaciens	0.003373730914488031	2.5280558045146637e-05	2.5280558045146637e-05
10	EX_26dap_M(e)	Desulfovibrio_piger	Collinsella_aerofaciens	0.003479867788026742	2.5280558045146637e-05	2.5280558045146637e-05
10	EX_26dap_M(e)	Bacteroides_caccae	Roseburia_intestinalis	0.021306395043994446	1.986198202350164e-05	1.986198202350164e-05
10	EX_26dap_M(e)	Bacteroides_fragilis	Roseburia_intestinalis	0.0716813271423001	1.986198202350164e-05	1.986198202350164e-05
10	EX_26dap_M(e)	Bacteroides_ovatus	Roseburia_intestinalis	0.0008370293431162412	1.986198202350164e-05	1.986198202350164e-05
10	EX_26dap_M(e)	Bacteroides_uniformis	Roseburia_intestinalis	0.006082523019369887	1.986198202350164e-05	1.986198202350164e-05
10	EX_26dap_M(e)	Bacteroides_vulgatus	Roseburia_intestinalis	0.003373730914488031	1.986198202350164e-05	1.986198202350164e-05
10	EX_26dap_M(e)	Desulfovibrio_piger	Roseburia_intestinalis	0.003479867788026742	1.986198202350164e-05	1.986198202350164e-05
10	EX_26dap_M(e)	Bacteroides_caccae	Bifidobacterium_longum	0.021306395043994446	1.9287306357266954e-05	1.9287306357266954e-05
10	EX_26dap_M(e)	Bacteroides_fragilis	Bifidobacterium_longum	0.0716813271423001	1.9287306357266954e-05	1.9287306357266954e-05
10	EX_26dap_M(e)	Bacteroides_ovatus	Bifidobacterium_longum	0.0008370293431162412	1.9287306357266954e-05	1.9287306357266954e-05
10	EX_26dap_M(e)	Bacteroides_uniformis	Bifidobacterium_longum	0.006082523019369887	1.9287306357266954e-05	1.9287306357266954e-05
10	EX_26dap_M(e)	Bacteroides_vulgatus	Bifidobacterium_longum	0.003373730914488031	1.9287306357266954e-05	1.9287306357266954e-05
10	EX_26dap_M(e)	Desulfovibrio_piger	Bifidobacterium_longum	0.003479867788026742	1.9287306357266954e-05	1.9287306357266954e-05
11	EX_26dap_M(e)	Bacteroides_caccae	Prevotella_copri	0.021829183297387818	0.0034885656187934795	0.0034885656187934795
11	EX_26dap_M(e)	Bacteroides_fragilis	Prevotella_copri	0.058267895883093515	0.0034885656187934795	0.0034885656187934795
11	EX_26dap_M(e)	Bacteroides_uniformis	Prevotella_copri	0.004522940745518181	0.0034885656187934795	0.0034885656187934795
11	EX_26dap_M(e)	Bacteroides_vulgatus	Prevotella_copri	0.003991107705461433	0.0034885656187934795	0.0034885656187934795
11	EX_26dap_M(e)	Bacteroides_ovatus	Prevotella_copri	0.0011296106819151555	0.0034885656187934795	0.0011296106819151555
11	EX_26dap_M(e)	Bacteroides_cellulosilyticus	Prevotella_copri	0.0009449703003618912	0.0034885656187934795	0.0009449703003618912
11	EX_26dap_M(e)	Desulfovibrio_piger	Prevotella_copri	0.0008639469833659789	0.0034885656187934795	0.0008639469833659789
11	EX_26dap_M(e)	Bacteroides_caccae	Clostridium_hiranonis	0.021829183297387818	0.00027398671136748563	0.00027398671136748563
11	EX_26dap_M(e)	Bacteroides_cellulosilyticus	Clostridium_hiranonis	0.0009449703003618912	0.00027398671136748563	0.00027398671136748563
11	EX_26dap_M(e)	Bacteroides_fragilis	Clostridium_hiranonis	0.058267895883093515	0.00027398671136748563	0.00027398671136748563
11	EX_26dap_M(e)	Bacteroides_ovatus	Clostridium_hiranonis	0.0011296106819151555	0.00027398671136748563	0.00027398671136748563
11	EX_26dap_M(e)	Bacteroides_uniformis	Clostridium_hiranonis	0.004522940745518181	0.00027398671136748563	0.00027398671136748563
11	EX_26dap_M(e)	Bacteroides_vulgatus	Clostridium_hiranonis	0.003991107705461433	0.00027398671136748563	0.00027398671136748563
11	EX_26dap_M(e)	Desulfovibrio_piger	Clostridium_hiranonis	0.0008639469833659789	0.00027398671136748563	0.00027398671136748563
11	EX_26dap_M(e)	Bacteroides_caccae	Clostridium_asparagiforme	0.021829183297387818	0.00016763335955500967	0.00016763335955500967
11	EX_26dap_M(e)	Bacteroides_cellulosilyticus	Clostridium_asparagiforme	0.0009449703003618912	0.00016763335955500967	0.00016763335955500967
11	EX_26dap_M(e)	Bacteroides_fragilis	Clostridium_asparagiforme	0.058267895883093515	0.00016763335955500967	0.00016763335955500967
11	EX_26dap_M(e)	Bacteroides_ovatus	Clostridium_asparagiforme	0.0011296106819151555	0.00016763335955500967	0.00016763335955500967
11	EX_26dap_M(e)	Bacteroides_uniformis	Clostridium_asparagiforme	0.004522940745518181	0.00016763335955500967	0.00016763335955500967
11	EX_26dap_M(e)	Bacteroides_vulgatus	Clostridium_asparagiforme	0.003991107705461433	0.00016763335955500967	0.00016763335955500967
11	EX_26dap_M(e)	Desulfovibrio_piger	Clostridium_asparagiforme	0.0008639469833659789	0.00016763335955500967	0.00016763335955500967
11	EX_26dap_M(e)	Bacteroides_caccae	Bifidobacterium_pseudocatenulatum	0.021829183297387818	0.00011492215043474708	0.00011492215043474708
11	EX_26dap_M(e)	Bacteroides_cellulosilyticus	Bifidobacterium_pseudocatenulatum	0.0009449703003618912	0.00011492215043474708	0.00011492215043474708
11	EX_26dap_M(e)	Bacteroides_fragilis	Bifidobacterium_pseudocatenulatum	0.058267895883093515	0.00011492215043474708	0.00011492215043474708
11	EX_26dap_M(e)	Bacteroides_ovatus	Bifidobacterium_pseudocatenulatum	0.0011296106819151555	0.00011492215043474708	0.00011492215043474708
11	EX_26dap_M(e)	Bacteroides_uniformis	Bifidobacterium_pseudocatenulatum	0.004522940745518181	0.00011492215043474708	0.00011492215043474708
11	EX_26dap_M(e)	Bacteroides_vulgatus	Bifidobacterium_pseudocatenulatum	0.003991107705461433	0.00011492215043474708	0.00011492215043474708
11	EX_26dap_M(e)	Desulfovibrio_piger	Bifidobacterium_pseudocatenulatum	0.0008639469833659789	0.00011492215043474708	0.00011492215043474708
11	EX_26dap_M(e)	Bacteroides_caccae	Eubacterium_rectale	0.021829183297387818	9.7372518968254e-05	9.7372518968254e-05
11	EX_26dap_M(e)	Bacteroides_cellulosilyticus	Eubacterium_rectale	0.0009449703003618912	9.7372518968254e-05	9.7372518968254e-05
11	EX_26dap_M(e)	Bacteroides_fragilis	Eubacterium_rectale	0.058267895883093515	9.7372518968254e-05	9.7372518968254e-05
11	EX_26dap_M(e)	Bacteroides_ovatus	Eubacterium_rectale	0.0011296106819151555	9.7372518968254e-05	9.7372518968254e-05
11	EX_26dap_M(e)	Bacteroides_uniformis	Eubacterium_rectale	0.004522940745518181	9.7372518968254e-05	9.7372518968254e-05
11	EX_26dap_M(e)	Bacteroides_vulgatus	Eubacterium_rectale	0.003991107705461433	9.7372518968254e-05	9.7372518968254e-05
11	EX_26dap_M(e)	Desulfovibrio_piger	Eubacterium_rectale	0.0008639469833659789	9.7372518968254e-05	9.7372518968254e-05
11	EX_26dap_M(e)	Bacteroides_caccae	Anaerostipes_caccae	0.021829183297387818	8.121652037854347e-05	8.121652037854347e-05
11	EX_26dap_M(e)	Bacteroides_cellulosilyticus	Anaerostipes_caccae	0.0009449703003618912	8.121652037854347e-05	8.121652037854347e-05
11	EX_26dap_M(e)	Bacteroides_fragilis	Anaerostipes_caccae	0.058267895883093515	8.121652037854347e-05	8.121652037854347e-05
11	EX_26dap_M(e)	Bacteroides_ovatus	Anaerostipes_caccae	0.0011296106819151555	8.121652037854347e-05	8.121652037854347e-05
11	EX_26dap_M(e)	Bacteroides_uniformis	Anaerostipes_caccae	0.004522940745518181	8.121652037854347e-05	8.121652037854347e-05
11	EX_26dap_M(e)	Bacteroides_vulgatus	Anaerostipes_caccae	0.003991107705461433	8.121652037854347e-05	8.121652037854347e-05
11	EX_26dap_M(e)	Desulfovibrio_piger	Anaerostipes_caccae	0.0008639469833659789	8.121652037854347e-05	8.121652037854347e-05
11	EX_26dap_M(e)	Bacteroides_caccae	Bifidobacterium_adolescentis	0.021829183297387818	5.548809671105727e-05	5.548809671105727e-05
11	EX_26dap_M(e)	Bacteroides_cellulosilyticus	Bifidobacterium_adolescentis	0.0009449703003618912	5.548809671105727e-05	5.548809671105727e-05
11	EX_26dap_M(e)	Bacteroides_fragilis	Bifidobacterium_adolescentis	0.058267895883093515	5.548809671105727e-05	5.548809671105727e-05
11	EX_26dap_M(e)	Bacteroides_ovatus	Bifidobacterium_adolescentis	0.0011296106819151555	5.548809671105727e-05	5.548809671105727e-05
11	EX_26dap_M(e)	Bacteroides_uniformis	Bifidobacterium_adolescentis	0.004522940745518181	5.548809671105727e-05	5.548809671105727e-05
11	EX_26dap_M(e)	Bacteroides_vulgatus	Bifidobacterium_adolescentis	0.003991107705461433	5.548809671105727e-05	5.548809671105727e-05
11	EX_26dap_M(e)	Desulfovibrio_piger	Bifidobacterium_adolescentis	0.0008639469833659789	5.548809671105727e-05	5.548809671105727e-05
11	EX_26dap_M(e)	Bacteroides_caccae	Bacteroides_thetaiotaomicron	0.021829183297387818	4.6114794360666905e-05	4.6114794360666905e-05
11	EX_26dap_M(e)	Bacteroides_cellulosilyticus	Bacteroides_thetaiotaomicron	0.0009449703003618912	4.6114794360666905e-05	4.6114794360666905e-05
11	EX_26dap_M(e)	Bacteroides_fragilis	Bacteroides_thetaiotaomicron	0.058267895883093515	4.6114794360666905e-05	4.6114794360666905e-05
11	EX_26dap_M(e)	Bacteroides_ovatus	Bacteroides_thetaiotaomicron	0.0011296106819151555	4.6114794360666905e-05	4.6114794360666905e-05
11	EX_26dap_M(e)	Bacteroides_uniformis	Bacteroides_thetaiotaomicron	0.004522940745518181	4.6114794360666905e-05	4.6114794360666905e-05
11	EX_26dap_M(e)	Bacteroides_vulgatus	Bacteroides_thetaiotaomicron	0.003991107705461433	4.6114794360666905e-05	4.6114794360666905e-05
11	EX_26dap_M(e)	Desulfovibrio_piger	Bacteroides_thetaiotaomicron	0.0008639469833659789	4.6114794360666905e-05	4.6114794360666905e-05
11	EX_26dap_M(e)	Bacteroides_caccae	Eggerthella_lenta	0.021829183297387818	2.872022743636394e-05	2.872022743636394e-05
11	EX_26dap_M(e)	Bacteroides_cellulosilyticus	Eggerthella_lenta	0.0009449703003618912	2.872022743636394e-05	2.872022743636394e-05
11	EX_26dap_M(e)	Bacteroides_fragilis	Eggerthella_lenta	0.058267895883093515	2.872022743636394e-05	2.872022743636394e-05
11	EX_26dap_M(e)	Bacteroides_ovatus	Eggerthella_lenta	0.0011296106819151555	2.872022743636394e-05	2.872022743636394e-05
11	EX_26dap_M(e)	Bacteroides_uniformis	Eggerthella_lenta	0.004522940745518181	2.872022743636394e-05	2.872022743636394e-05
11	EX_26dap_M(e)	Bacteroides_vulgatus	Eggerthella_lenta	0.003991107705461433	2.872022743636394e-05	2.872022743636394e-05
11	EX_26dap_M(e)	Desulfovibrio_piger	Eggerthella_lenta	0.0008639469833659789	2.872022743636394e-05	2.872022743636394e-05
11	EX_26dap_M(e)	Bacteroides_caccae	Parabacteroides_johnsonii	0.021829183297387818	2.6687398794796933e-05	2.6687398794796933e-05
11	EX_26dap_M(e)	Bacteroides_cellulosilyticus	Parabacteroides_johnsonii	0.0009449703003618912	2.6687398794796933e-05	2.6687398794796933e-05
11	EX_26dap_M(e)	Bacteroides_fragilis	Parabacteroides_johnsonii	0.058267895883093515	2.6687398794796933e-05	2.6687398794796933e-05
11	EX_26dap_M(e)	Bacteroides_ovatus	Parabacteroides_johnsonii	0.0011296106819151555	2.6687398794796933e-05	2.6687398794796933e-05
11	EX_26dap_M(e)	Bacteroides_uniformis	Parabacteroides_johnsonii	0.004522940745518181	2.6687398794796933e-05	2.6687398794796933e-05
11	EX_26dap_M(e)	Bacteroides_vulgatus	Parabacteroides_johnsonii	0.003991107705461433	2.6687398794796933e-05	2.6687398794796933e-05
11	EX_26dap_M(e)	Desulfovibrio_piger	Parabacteroides_johnsonii	0.0008639469833659789	2.6687398794796933e-05	2.6687398794796933e-05
11	EX_26dap_M(e)	Bacteroides_caccae	Collinsella_aerofaciens	0.021829183297387818	2.474680407386948e-05	2.474680407386948e-05
11	EX_26dap_M(e)	Bacteroides_cellulosilyticus	Collinsella_aerofaciens	0.0009449703003618912	2.474680407386948e-05	2.474680407386948e-05
11	EX_26dap_M(e)	Bacteroides_fragilis	Collinsella_aerofaciens	0.058267895883093515	2.474680407386948e-05	2.474680407386948e-05
11	EX_26dap_M(e)	Bacteroides_ovatus	Collinsella_aerofaciens	0.0011296106819151555	2.474680407386948e-05	2.474680407386948e-05
11	EX_26dap_M(e)	Bacteroides_uniformis	Collinsella_aerofaciens	0.004522940745518181	2.474680407386948e-05	2.474680407386948e-05
11	EX_26dap_M(e)	Bacteroides_vulgatus	Collinsella_aerofaciens	0.003991107705461433	2.474680407386948e-05	2.474680407386948e-05
11	EX_26dap_M(e)	Desulfovibrio_piger	Collinsella_aerofaciens	0.0008639469833659789	2.474680407386948e-05	2.474680407386948e-05
11	EX_26dap_M(e)	Bacteroides_caccae	Roseburia_intestinalis	0.021829183297387818	1.9532831689696362e-05	1.9532831689696362e-05
11	EX_26dap_M(e)	Bacteroides_cellulosilyticus	Roseburia_intestinalis	0.0009449703003618912	1.9532831689696362e-05	1.9532831689696362e-05
11	EX_26dap_M(e)	Bacteroides_fragilis	Roseburia_intestinalis	0.058267895883093515	1.9532831689696362e-05	1.9532831689696362e-05
11	EX_26dap_M(e)	Bacteroides_ovatus	Roseburia_intestinalis	0.0011296106819151555	1.9532831689696362e-05	1.9532831689696362e-05
11	EX_26dap_M(e)	Bacteroides_uniformis	Roseburia_intestinalis	0.004522940745518181	1.9532831689696362e-05	1.9532831689696362e-05
11	EX_26dap_M(e)	Bacteroides_vulgatus	Roseburia_intestinalis	0.003991107705461433	1.9532831689696362e-05	1.9532831689696362e-05
11	EX_26dap_M(e)	Desulfovibrio_piger	Roseburia_intestinalis	0.0008639469833659789	1.9532831689696362e-05	1.9532831689696362e-05
11	EX_26dap_M(e)	Bacteroides_caccae	Bifidobacterium_longum	0.021829183297387818	1.9286829461419513e-05	1.9286829461419513e-05
11	EX_26dap_M(e)	Bacteroides_cellulosilyticus	Bifidobacterium_longum	0.0009449703003618912	1.9286829461419513e-05	1.9286829461419513e-05
11	EX_26dap_M(e)	Bacteroides_fragilis	Bifidobacterium_longum	0.058267895883093515	1.9286829461419513e-05	1.9286829461419513e-05
11	EX_26dap_M(e)	Bacteroides_ovatus	Bifidobacterium_longum	0.0011296106819151555	1.9286829461419513e-05	1.9286829461419513e-05
11	EX_26dap_M(e)	Bacteroides_uniformis	Bifidobacterium_longum	0.004522940745518181	1.9286829461419513e-05	1.9286829461419513e-05
11	EX_26dap_M(e)	Bacteroides_vulgatus	Bifidobacterium_longum	0.003991107705461433	1.9286829461419513e-05	1.9286829461419513e-05
11	EX_26dap_M(e)	Desulfovibrio_piger	Bifidobacterium_longum	0.0008639469833659789	1.9286829461419513e-05	1.9286829461419513e-05
12	EX_26dap_M(e)	Bacteroides_caccae	Prevotella_copri	0.017523660501942834	0.0038699784314927873	0.0038699784314927873
12	EX_26dap_M(e)	Bacteroides_fragilis	Prevotella_copri	0.05607738828716705	0.0038699784314927873	0.0038699784314927873
12	EX_26dap_M(e)	Bacteroides_vulgatus	Prevotella_copri	0.004160100722890973	0.0038699784314927873	0.0038699784314927873
12	EX_26dap_M(e)	Bacteroides_uniformis	Prevotella_copri	0.0019721109105844572	0.0038699784314927873	0.0019721109105844572
12	EX_26dap_M(e)	Bacteroides_ovatus	Prevotella_copri	0.0018931475905796299	0.0038699784314927873	0.0018931475905796299
12	EX_26dap_M(e)	Desulfovibrio_piger	Prevotella_copri	0.0005728016632166385	0.0038699784314927873	0.0005728016632166385
12	EX_26dap_M(e)	Bacteroides_caccae	Clostridium_hiranonis	0.017523660501942834	0.00028418578197696983	0.00028418578197696983
12	EX_26dap_M(e)	Bacteroides_fragilis	Clostridium_hiranonis	0.05607738828716705	0.00028418578197696983	0.00028418578197696983
12	EX_26dap_M(e)	Bacteroides_ovatus	Clostridium_hiranonis	0.0018931475905796299	0.00028418578197696983	0.00028418578197696983
12	EX_26dap_M(e)	Bacteroides_uniformis	Clostridium_hiranonis	0.0019721109105844572	0.00028418578197696983	0.00028418578197696983
12	EX_26dap_M(e)	Bacteroides_vulgatus	Clostridium_hiranonis	0.004160100722890973	0.00028418578197696983	0.00028418578197696983
12	EX_26dap_M(e)	Desulfovibrio_piger	Clostridium_hiranonis	0.0005728016632166385	0.00028418578197696983	0.00028418578197696983
12	EX_26dap_M(e)	Bacteroides_caccae	Clostridium_asparagiforme	0.017523660501942834	0.00015695239932303338	0.00015695239932303338
12	EX_26dap_M(e)	Bacteroides_fragilis	Clostridium_asparagiforme	0.05607738828716705	0.00015695239932303338	0.00015695239932303338
12	EX_26dap_M(e)	Bacteroides_ovatus	Clostridium_asparagiforme	0.0018931475905796299	0.00015695239932303338	0.00015695239932303338
12	EX_26dap_M(e)	Bacteroides_uniformis	Clostridium_asparagiforme	0.0019721109105844572	0.00015695239932303338	0.00015695239932303338
12	EX_26dap_M(e)	Bacteroides_vulgatus	Clostridium_asparagiforme	0.004160100722890973	0.00015695239932303338	0.00015695239932303338
12	EX_26dap_M(e)	Desulfovibrio_piger	Clostridium_asparagiforme	0.0005728016632166385	0.00015695239932303338	0.00015695239932303338
12	EX_26dap_M(e)	Bacteroides_caccae	Bifidobacterium_pseudocatenulatum	0.017523660501942834	0.0001149221504347472	0.0001149221504347472
12	EX_26dap_M(e)	Bacteroides_fragilis	Bifidobacterium_pseudocatenulatum	0.05607738828716705	0.0001149221504347472	0.0001149221504347472
12	EX_26dap_M(e)	Bacteroides_ovatus	Bifidobacterium_pseudocatenulatum	0.0018931475905796299	0.0001149221504347472	0.0001149221504347472
12	EX_26dap_M(e)	Bacteroides_uniformis	Bifidobacterium_pseudocatenulatum	0.0019721109105844572	0.0001149221504347472	0.0001149221504347472
12	EX_26dap_M(e)	Bacteroides_vulgatus	Bifidobacterium_pseudocatenulatum	0.004160100722890973	0.0001149221504347472	0.0001149221504347472
12	EX_26dap_M(e)	Desulfovibrio_piger	Bifidobacterium_pseudocatenulatum	0.0005728016632166385	0.0001149221504347472	0.0001149221504347472
12	EX_26dap_M(e)	Bacteroides_caccae	Eubacterium_rectale	0.017523660501942834	0.00010077062712867462	0.00010077062712867462
12	EX_26dap_M(e)	Bacteroides_fragilis	Eubacterium_rectale	0.05607738828716705	0.00010077062712867462	0.00010077062712867462
12	EX_26dap_M(e)	Bacteroides_ovatus	Eubacterium_rectale	0.0018931475905796299	0.00010077062712867462	0.00010077062712867462
12	EX_26dap_M(e)	Bacteroides_uniformis	Eubacterium_rectale	0.0019721109105844572	0.00010077062712867462	0.00010077062712867462
12	EX_26dap_M(e)	Bacteroides_vulgatus	Eubacterium_rectale	0.004160100722890973	0.00010077062712867462	0.00010077062712867462
12	EX_26dap_M(e)	Desulfovibrio_piger	Eubacterium_rectale	0.0005728016632166385	0.00010077062712867462	0.00010077062712867462
12	EX_26dap_M(e)	Bacteroides_cellulosilyticus	Bifidobacterium_pseudocatenulatum	5.7542397579027066e-05	0.0001149221504347472	5.7542397579027066e-05
12	EX_26dap_M(e)	Bacteroides_cellulosilyticus	Clostridium_asparagiforme	5.7542397579027066e-05	0.00015695239932303338	5.7542397579027066e-05
12	EX_26dap_M(e)	Bacteroides_cellulosilyticus	Clostridium_hiranonis	5.7542397579027066e-05	0.00028418578197696983	5.7542397579027066e-05
12	EX_26dap_M(e)	Bacteroides_cellulosilyticus	Eubacterium_rectale	5.7542397579027066e-05	0.00010077062712867462	5.7542397579027066e-05
12	EX_26dap_M(e)	Bacteroides_cellulosilyticus	Prevotella_copri	5.7542397579027066e-05	0.0038699784314927873	5.7542397579027066e-05
12	EX_26dap_M(e)	Bacteroides_caccae	Bifidobacterium_adolescentis	0.017523660501942834	5.548809671105727e-05	5.548809671105727e-05
12	EX_26dap_M(e)	Bacteroides_cellulosilyticus	Bifidobacterium_adolescentis	5.7542397579027066e-05	5.548809671105727e-05	5.548809671105727e-05
12	EX_26dap_M(e)	Bacteroides_fragilis	Bifidobacterium_adolescentis	0.05607738828716705	5.548809671105727e-05	5.548809671105727e-05
12	EX_26dap_M(e)	Bacteroides_ovatus	Bifidobacterium_adolescentis	0.0018931475905796299	5.548809671105727e-05	5.548809671105727e-05
12	EX_26dap_M(e)	Bacteroides_uniformis	Bifidobacterium_adolescentis	0.0019721109105844572	5.548809671105727e-05	5.548809671105727e-05
12	EX_26dap_M(e)	Bacteroides_vulgatus	Bifidobacterium_adolescentis	0.004160100722890973	5.548809671105727e-05	5.548809671105727e-05
12	EX_26dap_M(e)	Desulfovibrio_piger	Bifidobacterium_adolescentis	0.0005728016632166385	5.548809671105727e-05	5.548809671105727e-05
12	EX_26dap_M(e)	Bacteroides_caccae	Bacteroides_thetaiotaomicron	0.017523660501942834	4.611479436066673e-05	4.611479436066673e-05
12	EX_26dap_M(e)	Bacteroides_cellulosilyticus	Bacteroides_thetaiotaomicron	5.7542397579027066e-05	4.611479436066673e-05	4.611479436066673e-05
12	EX_26dap_M(e)	Bacteroides_fragilis	Bacteroides_thetaiotaomicron	0.05607738828716705	4.611479436066673e-05	4.611479436066673e-05
12	EX_26dap_M(e)	Bacteroides_ovatus	Bacteroides_thetaiotaomicron	0.0018931475905796299	4.611479436066673e-05	4.611479436066673e-05
12	EX_26dap_M(e)	Bacteroides_uniformis	Bacteroides_thetaiotaomicron	0.0019721109105844572	4.611479436066673e-05	4.611479436066673e-05
12	EX_26dap_M(e)	Bacteroides_vulgatus	Bacteroides_thetaiotaomicron	0.004160100722890973	4.611479436066673e-05	4.611479436066673e-05
12	EX_26dap_M(e)	Desulfovibrio_piger	Bacteroides_thetaiotaomicron	0.0005728016632166385	4.611479436066673e-05	4.611479436066673e-05
12	EX_26dap_M(e)	Bacteroides_caccae	Anaerostipes_caccae	0.017523660501942834	4.047998461083142e-05	4.047998461083142e-05
12	EX_26dap_M(e)	Bacteroides_cellulosilyticus	Anaerostipes_caccae	5.7542397579027066e-05	4.047998461083142e-05	4.047998461083142e-05
12	EX_26dap_M(e)	Bacteroides_fragilis	Anaerostipes_caccae	0.05607738828716705	4.047998461083142e-05	4.047998461083142e-05
12	EX_26dap_M(e)	Bacteroides_ovatus	Anaerostipes_caccae	0.0018931475905796299	4.047998461083142e-05	4.047998461083142e-05
12	EX_26dap_M(e)	Bacteroides_uniformis	Anaerostipes_caccae	0.0019721109105844572	4.047998461083142e-05	4.047998461083142e-05
12	EX_26dap_M(e)	Bacteroides_vulgatus	Anaerostipes_caccae	0.004160100722890973	4.047998461083142e-05	4.047998461083142e-05
12	EX_26dap_M(e)	Desulfovibrio_piger	Anaerostipes_caccae	0.0005728016632166385	4.047998461083142e-05	4.047998461083142e-05
12	EX_26dap_M(e)	Bacteroides_caccae	Eggerthella_lenta	0.017523660501942834	2.8720227436363924e-05	2.8720227436363924e-05
12	EX_26dap_M(e)	Bacteroides_cellulosilyticus	Eggerthella_lenta	5.7542397579027066e-05	2.8720227436363924e-05	2.8720227436363924e-05
12	EX_26dap_M(e)	Bacteroides_fragilis	Eggerthella_lenta	0.05607738828716705	2.8720227436363924e-05	2.8720227436363924e-05
12	EX_26dap_M(e)	Bacteroides_ovatus	Eggerthella_lenta	0.0018931475905796299	2.8720227436363924e-05	2.8720227436363924e-05
12	EX_26dap_M(e)	Bacteroides_uniformis	Eggerthella_lenta	0.0019721109105844572	2.8720227436363924e-05	2.8720227436363924e-05
12	EX_26dap_M(e)	Bacteroides_vulgatus	Eggerthella_lenta	0.004160100722890973	2.8720227436363924e-05	2.8720227436363924e-05
12	EX_26dap_M(e)	Desulfovibrio_piger	Eggerthella_lenta	0.0005728016632166385	2.8720227436363924e-05	2.8720227436363924e-05
12	EX_26dap_M(e)	Bacteroides_caccae	Collinsella_aerofaciens	0.017523660501942834	2.4372192653811456e-05	2.4372192653811456e-05
12	EX_26dap_M(e)	Bacteroides_cellulosilyticus	Collinsella_aerofaciens	5.7542397579027066e-05	2.4372192653811456e-05	2.4372192653811456e-05
12	EX_26dap_M(e)	Bacteroides_fragilis	Collinsella_aerofaciens	0.05607738828716705	2.4372192653811456e-05	2.4372192653811456e-05
12	EX_26dap_M(e)	Bacteroides_ovatus	Collinsella_aerofaciens	0.0018931475905796299	2.4372192653811456e-05	2.4372192653811456e-05
12	EX_26dap_M(e)	Bacteroides_uniformis	Collinsella_aerofaciens	0.0019721109105844572	2.4372192653811456e-05	2.4372192653811456e-05
12	EX_26dap_M(e)	Bacteroides_vulgatus	Collinsella_aerofaciens	0.004160100722890973	2.4372192653811456e-05	2.4372192653811456e-05
12	EX_26dap_M(e)	Desulfovibrio_piger	Collinsella_aerofaciens	0.0005728016632166385	2.4372192653811456e-05	2.4372192653811456e-05
12	EX_26dap_M(e)	Bacteroides_caccae	Bifidobacterium_longum	0.017523660501942834	1.9619474041810664e-05	1.9619474041810664e-05
12	EX_26dap_M(e)	Bacteroides_cellulosilyticus	Bifidobacterium_longum	5.7542397579027066e-05	1.9619474041810664e-05	1.9619474041810664e-05
12	EX_26dap_M(e)	Bacteroides_fragilis	Bifidobacterium_longum	0.05607738828716705	1.9619474041810664e-05	1.9619474041810664e-05
12	EX_26dap_M(e)	Bacteroides_ovatus	Bifidobacterium_longum	0.0018931475905796299	1.9619474041810664e-05	1.9619474041810664e-05
12	EX_26dap_M(e)	Bacteroides_uniformis	Bifidobacterium_longum	0.0019721109105844572	1.9619474041810664e-05	1.9619474041810664e-05
12	EX_26dap_M(e)	Bacteroides_vulgatus	Bifidobacterium_longum	0.004160100722890973	1.9619474041810664e-05	1.9619474041810664e-05
12	EX_26dap_M(e)	Desulfovibrio_piger	Bifidobacterium_longum	0.0005728016632166385	1.9619474041810664e-05	1.9619474041810664e-05
12	EX_26dap_M(e)	Bacteroides_caccae	Roseburia_intestinalis	0.017523660501942834	1.9532387491691015e-05	1.9532387491691015e-05
12	EX_26dap_M(e)	Bacteroides_cellulosilyticus	Roseburia_intestinalis	5.7542397579027066e-05	1.9532387491691015e-05	1.9532387491691015e-05
12	EX_26dap_M(e)	Bacteroides_fragilis	Roseburia_intestinalis	0.05607738828716705	1.9532387491691015e-05	1.9532387491691015e-05
12	EX_26dap_M(e)	Bacteroides_ovatus	Roseburia_intestinalis	0.0018931475905796299	1.9532387491691015e-05	1.9532387491691015e-05
12	EX_26dap_M(e)	Bacteroides_uniformis	Roseburia_intestinalis	0.0019721109105844572	1.9532387491691015e-05	1.9532387491691015e-05
12	EX_26dap_M(e)	Bacteroides_vulgatus	Roseburia_intestinalis	0.004160100722890973	1.9532387491691015e-05	1.9532387491691015e-05
12	EX_26dap_M(e)	Desulfovibrio_piger	Roseburia_intestinalis	0.0005728016632166385	1.9532387491691015e-05	1.9532387491691015e-05
12	EX_26dap_M(e)	Bacteroides_caccae	Parabacteroides_johnsonii	0.017523660501942834	8.241570523925667e-06	8.241570523925667e-06
12	EX_26dap_M(e)	Bacteroides_cellulosilyticus	Parabacteroides_johnsonii	5.7542397579027066e-05	8.241570523925667e-06	8.241570523925667e-06
12	EX_26dap_M(e)	Bacteroides_fragilis	Parabacteroides_johnsonii	0.05607738828716705	8.241570523925667e-06	8.241570523925667e-06
12	EX_26dap_M(e)	Bacteroides_ovatus	Parabacteroides_johnsonii	0.0018931475905796299	8.241570523925667e-06	8.241570523925667e-06
12	EX_26dap_M(e)	Bacteroides_uniformis	Parabacteroides_johnsonii	0.0019721109105844572	8.241570523925667e-06	8.241570523925667e-06
12	EX_26dap_M(e)	Bacteroides_vulgatus	Parabacteroides_johnsonii	0.004160100722890973	8.241570523925667e-06	8.241570523925667e-06
12	EX_26dap_M(e)	Desulfovibrio_piger	Parabacteroides_johnsonii	0.0005728016632166385	8.241570523925667e-06	8.241570523925667e-06
13	EX_26dap_M(e)	Bacteroides_caccae	Prevotella_copri	0.015995926800769465	0.004167017531192664	0.004167017531192664
13	EX_26dap_M(e)	Bacteroides_fragilis	Prevotella_copri	0.04345792540301155	0.004167017531192664	0.004167017531192664
13	EX_26dap_M(e)	Bacteroides_vulgatus	Prevotella_copri	0.003807883753658582	0.004167017531192664	0.003807883753658582
13	EX_26dap_M(e)	Bacteroides_ovatus	Prevotella_copri	0.0014236356078347295	0.004167017531192664	0.0014236356078347295
13	EX_26dap_M(e)	Bacteroides_uniformis	Prevotella_copri	0.0005873777003322762	0.004167017531192664	0.0005873777003322762
13	EX_26dap_M(e)	Desulfovibrio_piger	Prevotella_copri	0.0004277828986589337	0.004167017531192664	0.0004277828986589337
13	EX_26dap_M(e)	Bacteroides_caccae	Clostridium_hiranonis	0.015995926800769465	0.00028039531117474766	0.00028039531117474766
13	EX_26dap_M(e)	Bacteroides_fragilis	Clostridium_hiranonis	0.04345792540301155	0.00028039531117474766	0.00028039531117474766
13	EX_26dap_M(e)	Bacteroides_ovatus	Clostridium_hiranonis	0.0014236356078347295	0.00028039531117474766	0.00028039531117474766
13	EX_26dap_M(e)	Bacteroides_uniformis	Clostridium_hiranonis	0.0005873777003322762	0.00028039531117474766	0.00028039531117474766
13	EX_26dap_M(e)	Bacteroides_vulgatus	Clostridium_hiranonis	0.003807883753658582	0.00028039531117474766	0.00028039531117474766
13	EX_26dap_M(e)	Desulfovibrio_piger	Clostridium_hiranonis	0.0004277828986589337	0.00028039531117474766	0.00028039531117474766
13	EX_26dap_M(e)	Bacteroides_caccae	Bacteroides_cellulosilyticus	0.015995926800769465	0.0001303349298590512	0.0001303349298590512
13	EX_26dap_M(e)	Bacteroides_fragilis	Bacteroides_cellulosilyticus	0.04345792540301155	0.0001303349298590512	0.0001303349298590512
13	EX_26dap_M(e)	Bacteroides_ovatus	Bacteroides_cellulosilyticus	0.0014236356078347295	0.0001303349298590512	0.0001303349298590512
13	EX_26dap_M(e)	Bacteroides_uniformis	Bacteroides_cellulosilyticus	0.0005873777003322762	0.0001303349298590512	0.0001303349298590512
13	EX_26dap_M(e)	Bacteroides_vulgatus	Bacteroides_cellulosilyticus	0.003807883753658582	0.0001303349298590512	0.0001303349298590512
13	EX_26dap_M(e)	Desulfovibrio_piger	Bacteroides_cellulosilyticus	0.0004277828986589337	0.0001303349298590512	0.0001303349298590512
13	EX_26dap_M(e)	Bacteroides_thetaiotaomicron	Bacteroides_cellulosilyticus	0.00011762881926527427	0.0001303349298590512	0.00011762881926527427
13	EX_26dap_M(e)	Bacteroides_thetaiotaomicron	Clostridium_hiranonis	0.00011762881926527427	0.00028039531117474766	0.00011762881926527427
13	EX_26dap_M(e)	Bacteroides_thetaiotaomicron	Prevotella_copri	0.00011762881926527427	0.004167017531192664	0.00011762881926527427
13	EX_26dap_M(e)	Bacteroides_caccae	Bifidobacterium_pseudocatenulatum	0.015995926800769465	0.00011492215043474713	0.00011492215043474713
13	EX_26dap_M(e)	Bacteroides_fragilis	Bifidobacterium_pseudocatenulatum	0.04345792540301155	0.00011492215043474713	0.00011492215043474713
13	EX_26dap_M(e)	Bacteroides_ovatus	Bifidobacterium_pseudocatenulatum	0.0014236356078347295	0.00011492215043474713	0.00011492215043474713
13	EX_26dap_M(e)	Bacteroides_thetaiotaomicron	Bifidobacterium_pseudocatenulatum	0.00011762881926527427	0.00011492215043474713	0.00011492215043474713
13	EX_26dap_M(e)	Bacteroides_uniformis	Bifidobacterium_pseudocatenulatum	0.0005873777003322762	0.00011492215043474713	0.00011492215043474713
13	EX_26dap_M(e)	Bacteroides_vulgatus	Bifidobacterium_pseudocatenulatum	0.003807883753658582	0.00011492215043474713	0.00011492215043474713
13	EX_26dap_M(e)	Desulfovibrio_piger	Bifidobacterium_pseudocatenulatum	0.0004277828986589337	0.00011492215043474713	0.00011492215043474713
13	EX_26dap_M(e)	Bacteroides_caccae	Clostridium_asparagiforme	0.015995926800769465	0.00010267332461513714	0.00010267332461513714
13	EX_26dap_M(e)	Bacteroides_fragilis	Clostridium_asparagiforme	0.04345792540301155	0.00010267332461513714	0.00010267332461513714
13	EX_26dap_M(e)	Bacteroides_ovatus	Clostridium_asparagiforme	0.0014236356078347295	0.00010267332461513714	0.00010267332461513714
13	EX_26dap_M(e)	Bacteroides_thetaiotaomicron	Clostridium_asparagiforme	0.00011762881926527427	0.00010267332461513714	0.00010267332461513714
13	EX_26dap_M(e)	Bacteroides_uniformis	Clostridium_asparagiforme	0.0005873777003322762	0.00010267332461513714	0.00010267332461513714
13	EX_26dap_M(e)	Bacteroides_vulgatus	Clostridium_asparagiforme	0.003807883753658582	0.00010267332461513714	0.00010267332461513714
13	EX_26dap_M(e)	Desulfovibrio_piger	Clostridium_asparagiforme	0.0004277828986589337	0.00010267332461513714	0.00010267332461513714
13	EX_26dap_M(e)	Bacteroides_caccae	Eubacterium_rectale	0.015995926800769465	9.452775432544462e-05	9.452775432544462e-05
13	EX_26dap_M(e)	Bacteroides_fragilis	Eubacterium_rectale	0.04345792540301155	9.452775432544462e-05	9.452775432544462e-05
13	EX_26dap_M(e)	Bacteroides_ovatus	Eubacterium_rectale	0.0014236356078347295	9.452775432544462e-05	9.452775432544462e-05
13	EX_26dap_M(e)	Bacteroides_thetaiotaomicron	Eubacterium_rectale	0.00011762881926527427	9.452775432544462e-05	9.452775432544462e-05
13	EX_26dap_M(e)	Bacteroides_uniformis	Eubacterium_rectale	0.0005873777003322762	9.452775432544462e-05	9.452775432544462e-05
13	EX_26dap_M(e)	Bacteroides_vulgatus	Eubacterium_rectale	0.003807883753658582	9.452775432544462e-05	9.452775432544462e-05
13	EX_26dap_M(e)	Desulfovibrio_piger	Eubacterium_rectale	0.0004277828986589337	9.452775432544462e-05	9.452775432544462e-05
13	EX_26dap_M(e)	Bacteroides_caccae	Bifidobacterium_adolescentis	0.015995926800769465	5.5488096711057255e-05	5.5488096711057255e-05
13	EX_26dap_M(e)	Bacteroides_fragilis	Bifidobacterium_adolescentis	0.04345792540301155	5.5488096711057255e-05	5.5488096711057255e-05
13	EX_26dap_M(e)	Bacteroides_ovatus	Bifidobacterium_adolescentis	0.0014236356078347295	5.5488096711057255e-05	5.5488096711057255e-05
13	EX_26dap_M(e)	Bacteroides_thetaiotaomicron	Bifidobacterium_adolescentis	0.00011762881926527427	5.5488096711057255e-05	5.5488096711057255e-05
13	EX_26dap_M(e)	Bacteroides_uniformis	Bifidobacterium_adolescentis	0.0005873777003322762	5.5488096711057255e-05	5.5488096711057255e-05
13	EX_26dap_M(e)	Bacteroides_vulgatus	Bifidobacterium_adolescentis	0.003807883753658582	5.5488096711057255e-05	5.5488096711057255e-05
13	EX_26dap_M(e)	Desulfovibrio_piger	Bifidobacterium_adolescentis	0.0004277828986589337	5.5488096711057255e-05	5.5488096711057255e-05
13	EX_26dap_M(e)	Bacteroides_caccae	Parabacteroides_johnsonii	0.015995926800769465	5.0187810713194384e-05	5.0187810713194384e-05
13	EX_26dap_M(e)	Bacteroides_fragilis	Parabacteroides_johnsonii	0.04345792540301155	5.0187810713194384e-05	5.0187810713194384e-05
13	EX_26dap_M(e)	Bacteroides_ovatus	Parabacteroides_johnsonii	0.0014236356078347295	5.0187810713194384e-05	5.0187810713194384e-05
13	EX_26dap_M(e)	Bacteroides_thetaiotaomicron	Parabacteroides_johnsonii	0.00011762881926527427	5.0187810713194384e-05	5.0187810713194384e-05
13	EX_26dap_M(e)	Bacteroides_uniformis	Parabacteroides_johnsonii	0.0005873777003322762	5.0187810713194384e-05	5.0187810713194384e-05
13	EX_26dap_M(e)	Bacteroides_vulgatus	Parabacteroides_johnsonii	0.003807883753658582	5.0187810713194384e-05	5.0187810713194384e-05
13	EX_26dap_M(e)	Desulfovibrio_piger	Parabacteroides_johnsonii	0.0004277828986589337	5.0187810713194384e-05	5.0187810713194384e-05
13	EX_26dap_M(e)	Bacteroides_caccae	Eggerthella_lenta	0.015995926800769465	2.8720227436363887e-05	2.8720227436363887e-05
13	EX_26dap_M(e)	Bacteroides_fragilis	Eggerthella_lenta	0.04345792540301155	2.8720227436363887e-05	2.8720227436363887e-05
13	EX_26dap_M(e)	Bacteroides_ovatus	Eggerthella_lenta	0.0014236356078347295	2.8720227436363887e-05	2.8720227436363887e-05
13	EX_26dap_M(e)	Bacteroides_thetaiotaomicron	Eggerthella_lenta	0.00011762881926527427	2.8720227436363887e-05	2.8720227436363887e-05
13	EX_26dap_M(e)	Bacteroides_uniformis	Eggerthella_lenta	0.0005873777003322762	2.8720227436363887e-05	2.8720227436363887e-05
13	EX_26dap_M(e)	Bacteroides_vulgatus	Eggerthella_lenta	0.003807883753658582	2.8720227436363887e-05	2.8720227436363887e-05
13	EX_26dap_M(e)	Desulfovibrio_piger	Eggerthella_lenta	0.0004277828986589337	2.8720227436363887e-05	2.8720227436363887e-05
13	EX_26dap_M(e)	Bacteroides_caccae	Collinsella_aerofaciens	0.015995926800769465	2.435119848770284e-05	2.435119848770284e-05
13	EX_26dap_M(e)	Bacteroides_fragilis	Collinsella_aerofaciens	0.04345792540301155	2.435119848770284e-05	2.435119848770284e-05
13	EX_26dap_M(e)	Bacteroides_ovatus	Collinsella_aerofaciens	0.0014236356078347295	2.435119848770284e-05	2.435119848770284e-05
13	EX_26dap_M(e)	Bacteroides_thetaiotaomicron	Collinsella_aerofaciens	0.00011762881926527427	2.435119848770284e-05	2.435119848770284e-05
13	EX_26dap_M(e)	Bacteroides_uniformis	Collinsella_aerofaciens	0.0005873777003322762	2.435119848770284e-05	2.435119848770284e-05
13	EX_26dap_M(e)	Bacteroides_vulgatus	Collinsella_aerofaciens	0.003807883753658582	2.435119848770284e-05	2.435119848770284e-05
13	EX_26dap_M(e)	Desulfovibrio_piger	Collinsella_aerofaciens	0.0004277828986589337	2.435119848770284e-05	2.435119848770284e-05
13	EX_26dap_M(e)	Bacteroides_caccae	Bifidobacterium_longum	0.015995926800769465	1.996369966726087e-05	1.996369966726087e-05
13	EX_26dap_M(e)	Bacteroides_fragilis	Bifidobacterium_longum	0.04345792540301155	1.996369966726087e-05	1.996369966726087e-05
13	EX_26dap_M(e)	Bacteroides_ovatus	Bifidobacterium_longum	0.0014236356078347295	1.996369966726087e-05	1.996369966726087e-05
13	EX_26dap_M(e)	Bacteroides_thetaiotaomicron	Bifidobacterium_longum	0.00011762881926527427	1.996369966726087e-05	1.996369966726087e-05
13	EX_26dap_M(e)	Bacteroides_uniformis	Bifidobacterium_longum	0.0005873777003322762	1.996369966726087e-05	1.996369966726087e-05
13	EX_26dap_M(e)	Bacteroides_vulgatus	Bifidobacterium_longum	0.003807883753658582	1.996369966726087e-05	1.996369966726087e-05
13	EX_26dap_M(e)	Desulfovibrio_piger	Bifidobacterium_longum	0.0004277828986589337	1.996369966726087e-05	1.996369966726087e-05
13	EX_26dap_M(e)	Bacteroides_caccae	Roseburia_intestinalis	0.015995926800769465	1.94583624300878e-05	1.94583624300878e-05
13	EX_26dap_M(e)	Bacteroides_fragilis	Roseburia_intestinalis	0.04345792540301155	1.94583624300878e-05	1.94583624300878e-05
13	EX_26dap_M(e)	Bacteroides_ovatus	Roseburia_intestinalis	0.0014236356078347295	1.94583624300878e-05	1.94583624300878e-05
13	EX_26dap_M(e)	Bacteroides_thetaiotaomicron	Roseburia_intestinalis	0.00011762881926527427	1.94583624300878e-05	1.94583624300878e-05
13	EX_26dap_M(e)	Bacteroides_uniformis	Roseburia_intestinalis	0.0005873777003322762	1.94583624300878e-05	1.94583624300878e-05
13	EX_26dap_M(e)	Bacteroides_vulgatus	Roseburia_intestinalis	0.003807883753658582	1.94583624300878e-05	1.94583624300878e-05
13	EX_26dap_M(e)	Desulfovibrio_piger	Roseburia_intestinalis	0.0004277828986589337	1.94583624300878e-05	1.94583624300878e-05
13	EX_26dap_M(e)	Bacteroides_caccae	Anaerostipes_caccae	0.015995926800769465	2.6610695061139123e-06	2.6610695061139123e-06
13	EX_26dap_M(e)	Bacteroides_fragilis	Anaerostipes_caccae	0.04345792540301155	2.6610695061139123e-06	2.6610695061139123e-06
13	EX_26dap_M(e)	Bacteroides_ovatus	Anaerostipes_caccae	0.0014236356078347295	2.6610695061139123e-06	2.6610695061139123e-06
13	EX_26dap_M(e)	Bacteroides_thetaiotaomicron	Anaerostipes_caccae	0.00011762881926527427	2.6610695061139123e-06	2.6610695061139123e-06
13	EX_26dap_M(e)	Bacteroides_uniformis	Anaerostipes_caccae	0.0005873777003322762	2.6610695061139123e-06	2.6610695061139123e-06
13	EX_26dap_M(e)	Bacteroides_vulgatus	Anaerostipes_caccae	0.003807883753658582	2.6610695061139123e-06	2.6610695061139123e-06
13	EX_26dap_M(e)	Desulfovibrio_piger	Anaerostipes_caccae	0.0004277828986589337	2.6610695061139123e-06	2.6610695061139123e-06
14	EX_26dap_M(e)	Bacteroides_caccae	Prevotella_copri	0.011039224173853874	0.0018461968305009881	0.0018461968305009881
14	EX_26dap_M(e)	Bacteroides_fragilis	Prevotella_copri	0.019038629447901006	0.0018461968305009881	0.0018461968305009881
14	EX_26dap_M(e)	Bacteroides_ovatus	Prevotella_copri	0.002072378587593882	0.0018461968305009881	0.0018461968305009881
14	EX_26dap_M(e)	Bacteroides_uniformis	Prevotella_copri	0.006882907678771893	0.0018461968305009881	0.0018461968305009881
14	EX_26dap_M(e)	Bacteroides_vulgatus	Prevotella_copri	0.002753197431657518	0.0018461968305009881	0.0018461968305009881
14	EX_26dap_M(e)	Bacteroides_thetaiotaomicron	Prevotella_copri	0.00047918689747730264	0.0018461968305009881	0.00047918689747730264
14	EX_26dap_M(e)	Desulfovibrio_piger	Prevotella_copri	0.0003456449174683703	0.0018461968305009881	0.0003456449174683703
14	EX_26dap_M(e)	Bacteroides_caccae	Clostridium_hiranonis	0.011039224173853874	0.00027385215061042603	0.00027385215061042603
14	EX_26dap_M(e)	Bacteroides_fragilis	Clostridium_hiranonis	0.019038629447901006	0.00027385215061042603	0.00027385215061042603
14	EX_26dap_M(e)	Bacteroides_ovatus	Clostridium_hiranonis	0.002072378587593882	0.00027385215061042603	0.00027385215061042603
14	EX_26dap_M(e)	Bacteroides_thetaiotaomicron	Clostridium_hiranonis	0.00047918689747730264	0.00027385215061042603	0.00027385215061042603
14	EX_26dap_M(e)	Bacteroides_uniformis	Clostridium_hiranonis	0.006882907678771893	0.00027385215061042603	0.00027385215061042603
14	EX_26dap_M(e)	Bacteroides_vulgatus	Clostridium_hiranonis	0.002753197431657518	0.00027385215061042603	0.00027385215061042603
14	EX_26dap_M(e)	Desulfovibrio_piger	Clostridium_hiranonis	0.0003456449174683703	0.00027385215061042603	0.00027385215061042603
14	EX_26dap_M(e)	Bacteroides_cellulosilyticus	Clostridium_hiranonis	0.00021866654924766117	0.00027385215061042603	0.00021866654924766117
14	EX_26dap_M(e)	Bacteroides_cellulosilyticus	Prevotella_copri	0.00021866654924766117	0.0018461968305009881	0.00021866654924766117
14	EX_26dap_M(e)	Bacteroides_caccae	Bifidobacterium_pseudocatenulatum	0.011039224173853874	0.00011492215043474713	0.00011492215043474713
14	EX_26dap_M(e)	Bacteroides_cellulosilyticus	Bifidobacterium_pseudocatenulatum	0.00021866654924766117	0.00011492215043474713	0.00011492215043474713
14	EX_26dap_M(e)	Bacteroides_fragilis	Bifidobacterium_pseudocatenulatum	0.019038629447901006	0.00011492215043474713	0.00011492215043474713
14	EX_26dap_M(e)	Bacteroides_ovatus	Bifidobacterium_pseudocatenulatum	0.002072378587593882	0.00011492215043474713	0.00011492215043474713
14	EX_26dap_M(e)	Bacteroides_thetaiotaomicron	Bifidobacterium_pseudocatenulatum	0.00047918689747730264	0.00011492215043474713	0.00011492215043474713
14	EX_26dap_M(e)	Bacteroides_uniformis	Bifidobacterium_pseudocatenulatum	0.006882907678771893	0.00011492215043474713	0.00011492215043474713
14	EX_26dap_M(e)	Bacteroides_vulgatus	Bifidobacterium_pseudocatenulatum	0.002753197431657518	0.00011492215043474713	0.00011492215043474713
14	EX_26dap_M(e)	Desulfovibrio_piger	Bifidobacterium_pseudocatenulatum	0.0003456449174683703	0.00011492215043474713	0.00011492215043474713
14	EX_26dap_M(e)	Bacteroides_caccae	Clostridium_asparagiforme	0.011039224173853874	0.00010421051837589736	0.00010421051837589736
14	EX_26dap_M(e)	Bacteroides_cellulosilyticus	Clostridium_asparagiforme	0.00021866654924766117	0.00010421051837589736	0.00010421051837589736
14	EX_26dap_M(e)	Bacteroides_fragilis	Clostridium_asparagiforme	0.019038629447901006	0.00010421051837589736	0.00010421051837589736
14	EX_26dap_M(e)	Bacteroides_ovatus	Clostridium_asparagiforme	0.002072378587593882	0.00010421051837589736	0.00010421051837589736
14	EX_26dap_M(e)	Bacteroides_thetaiotaomicron	Clostridium_asparagiforme	0.00047918689747730264	0.00010421051837589736	0.00010421051837589736
14	EX_26dap_M(e)	Bacteroides_uniformis	Clostridium_asparagiforme	0.006882907678771893	0.00010421051837589736	0.00010421051837589736
14	EX_26dap_M(e)	Bacteroides_vulgatus	Clostridium_asparagiforme	0.002753197431657518	0.00010421051837589736	0.00010421051837589736
14	EX_26dap_M(e)	Desulfovibrio_piger	Clostridium_asparagiforme	0.0003456449174683703	0.00010421051837589736	0.00010421051837589736
14	EX_26dap_M(e)	Bacteroides_caccae	Eubacterium_rectale	0.011039224173853874	8.379168069505087e-05	8.379168069505087e-05
14	EX_26dap_M(e)	Bacteroides_cellulosilyticus	Eubacterium_rectale	0.00021866654924766117	8.379168069505087e-05	8.379168069505087e-05
14	EX_26dap_M(e)	Bacteroides_fragilis	Eubacterium_rectale	0.019038629447901006	8.379168069505087e-05	8.379168069505087e-05
14	EX_26dap_M(e)	Bacteroides_ovatus	Eubacterium_rectale	0.002072378587593882	8.379168069505087e-05	8.379168069505087e-05
14	EX_26dap_M(e)	Bacteroides_thetaiotaomicron	Eubacterium_rectale	0.00047918689747730264	8.379168069505087e-05	8.379168069505087e-05
14	EX_26dap_M(e)	Bacteroides_uniformis	Eubacterium_rectale	0.006882907678771893	8.379168069505087e-05	8.379168069505087e-05
14	EX_26dap_M(e)	Bacteroides_vulgatus	Eubacterium_rectale	0.002753197431657518	8.379168069505087e-05	8.379168069505087e-05
14	EX_26dap_M(e)	Desulfovibrio_piger	Eubacterium_rectale	0.0003456449174683703	8.379168069505087e-05	8.379168069505087e-05
14	EX_26dap_M(e)	Bacteroides_caccae	Bifidobacterium_adolescentis	0.011039224173853874	5.548809671105727e-05	5.548809671105727e-05
14	EX_26dap_M(e)	Bacteroides_cellulosilyticus	Bifidobacterium_adolescentis	0.00021866654924766117	5.548809671105727e-05	5.548809671105727e-05
14	EX_26dap_M(e)	Bacteroides_fragilis	Bifidobacterium_adolescentis	0.019038629447901006	5.548809671105727e-05	5.548809671105727e-05
14	EX_26dap_M(e)	Bacteroides_ovatus	Bifidobacterium_adolescentis	0.002072378587593882	5.548809671105727e-05	5.548809671105727e-05
14	EX_26dap_M(e)	Bacteroides_thetaiotaomicron	Bifidobacterium_adolescentis	0.00047918689747730264	5.548809671105727e-05	5.548809671105727e-05
14	EX_26dap_M(e)	Bacteroides_uniformis	Bifidobacterium_adolescentis	0.006882907678771893	5.548809671105727e-05	5.548809671105727e-05
14	EX_26dap_M(e)	Bacteroides_vulgatus	Bifidobacterium_adolescentis	0.002753197431657518	5.548809671105727e-05	5.548809671105727e-05
14	EX_26dap_M(e)	Desulfovibrio_piger	Bifidobacterium_adolescentis	0.0003456449174683703	5.548809671105727e-05	5.548809671105727e-05
14	EX_26dap_M(e)	Bacteroides_caccae	Eggerthella_lenta	0.011039224173853874	2.872022743636393e-05	2.872022743636393e-05
14	EX_26dap_M(e)	Bacteroides_cellulosilyticus	Eggerthella_lenta	0.00021866654924766117	2.872022743636393e-05	2.872022743636393e-05
14	EX_26dap_M(e)	Bacteroides_fragilis	Eggerthella_lenta	0.019038629447901006	2.872022743636393e-05	2.872022743636393e-05
14	EX_26dap_M(e)	Bacteroides_ovatus	Eggerthella_lenta	0.002072378587593882	2.872022743636393e-05	2.872022743636393e-05
14	EX_26dap_M(e)	Bacteroides_thetaiotaomicron	Eggerthella_lenta	0.00047918689747730264	2.872022743636393e-05	2.872022743636393e-05
14	EX_26dap_M(e)	Bacteroides_uniformis	Eggerthella_lenta	0.006882907678771893	2.872022743636393e-05	2.872022743636393e-05
14	EX_26dap_M(e)	Bacteroides_vulgatus	Eggerthella_lenta	0.002753197431657518	2.872022743636393e-05	2.872022743636393e-05
14	EX_26dap_M(e)	Desulfovibrio_piger	Eggerthella_lenta	0.0003456449174683703	2.872022743636393e-05	2.872022743636393e-05
14	EX_26dap_M(e)	Bacteroides_caccae	Collinsella_aerofaciens	0.011039224173853874	2.314444956625136e-05	2.314444956625136e-05
14	EX_26dap_M(e)	Bacteroides_cellulosilyticus	Collinsella_aerofaciens	0.00021866654924766117	2.314444956625136e-05	2.314444956625136e-05
14	EX_26dap_M(e)	Bacteroides_fragilis	Collinsella_aerofaciens	0.019038629447901006	2.314444956625136e-05	2.314444956625136e-05
14	EX_26dap_M(e)	Bacteroides_ovatus	Collinsella_aerofaciens	0.002072378587593882	2.314444956625136e-05	2.314444956625136e-05
14	EX_26dap_M(e)	Bacteroides_thetaiotaomicron	Collinsella_aerofaciens	0.00047918689747730264	2.314444956625136e-05	2.314444956625136e-05
14	EX_26dap_M(e)	Bacteroides_uniformis	Collinsella_aerofaciens	0.006882907678771893	2.314444956625136e-05	2.314444956625136e-05
14	EX_26dap_M(e)	Bacteroides_vulgatus	Collinsella_aerofaciens	0.002753197431657518	2.314444956625136e-05	2.314444956625136e-05
14	EX_26dap_M(e)	Desulfovibrio_piger	Collinsella_aerofaciens	0.0003456449174683703	2.314444956625136e-05	2.314444956625136e-05
14	EX_26dap_M(e)	Bacteroides_caccae	Bifidobacterium_longum	0.011039224173853874	1.9963690375000516e-05	1.9963690375000516e-05
14	EX_26dap_M(e)	Bacteroides_cellulosilyticus	Bifidobacterium_longum	0.00021866654924766117	1.9963690375000516e-05	1.9963690375000516e-05
14	EX_26dap_M(e)	Bacteroides_fragilis	Bifidobacterium_longum	0.019038629447901006	1.9963690375000516e-05	1.9963690375000516e-05
14	EX_26dap_M(e)	Bacteroides_ovatus	Bifidobacterium_longum	0.002072378587593882	1.9963690375000516e-05	1.9963690375000516e-05
14	EX_26dap_M(e)	Bacteroides_thetaiotaomicron	Bifidobacterium_longum	0.00047918689747730264	1.9963690375000516e-05	1.9963690375000516e-05
14	EX_26dap_M(e)	Bacteroides_uniformis	Bifidobacterium_longum	0.006882907678771893	1.9963690375000516e-05	1.9963690375000516e-05
14	EX_26dap_M(e)	Bacteroides_vulgatus	Bifidobacterium_longum	0.002753197431657518	1.9963690375000516e-05	1.9963690375000516e-05
14	EX_26dap_M(e)	Desulfovibrio_piger	Bifidobacterium_longum	0.0003456449174683703	1.9963690375000516e-05	1.9963690375000516e-05
14	EX_26dap_M(e)	Bacteroides_caccae	Roseburia_intestinalis	0.011039224173853874	1.915628248577069e-05	1.915628248577069e-05
14	EX_26dap_M(e)	Bacteroides_cellulosilyticus	Roseburia_intestinalis	0.00021866654924766117	1.915628248577069e-05	1.915628248577069e-05
14	EX_26dap_M(e)	Bacteroides_fragilis	Roseburia_intestinalis	0.019038629447901006	1.915628248577069e-05	1.915628248577069e-05
14	EX_26dap_M(e)	Bacteroides_ovatus	Roseburia_intestinalis	0.002072378587593882	1.915628248577069e-05	1.915628248577069e-05
14	EX_26dap_M(e)	Bacteroides_thetaiotaomicron	Roseburia_intestinalis	0.00047918689747730264	1.915628248577069e-05	1.915628248577069e-05
14	EX_26dap_M(e)	Bacteroides_uniformis	Roseburia_intestinalis	0.006882907678771893	1.915628248577069e-05	1.915628248577069e-05
14	EX_26dap_M(e)	Bacteroides_vulgatus	Roseburia_intestinalis	0.002753197431657518	1.915628248577069e-05	1.915628248577069e-05
14	EX_26dap_M(e)	Desulfovibrio_piger	Roseburia_intestinalis	0.0003456449174683703	1.915628248577069e-05	1.915628248577069e-05
14	EX_26dap_M(e)	Parabacteroides_johnsonii	Bifidobacterium_adolescentis	1.742962871498631e-05	5.548809671105727e-05	1.742962871498631e-05
14	EX_26dap_M(e)	Parabacteroides_johnsonii	Bifidobacterium_longum	1.742962871498631e-05	1.9963690375000516e-05	1.742962871498631e-05
14	EX_26dap_M(e)	Parabacteroides_johnsonii	Bifidobacterium_pseudocatenulatum	1.742962871498631e-05	0.00011492215043474713	1.742962871498631e-05
14	EX_26dap_M(e)	Parabacteroides_johnsonii	Clostridium_asparagiforme	1.742962871498631e-05	0.00010421051837589736	1.742962871498631e-05
14	EX_26dap_M(e)	Parabacteroides_johnsonii	Clostridium_hiranonis	1.742962871498631e-05	0.00027385215061042603	1.742962871498631e-05
14	EX_26dap_M(e)	Parabacteroides_johnsonii	Collinsella_aerofaciens	1.742962871498631e-05	2.314444956625136e-05	1.742962871498631e-05
14	EX_26dap_M(e)	Parabacteroides_johnsonii	Eggerthella_lenta	1.742962871498631e-05	2.872022743636393e-05	1.742962871498631e-05
14	EX_26dap_M(e)	Parabacteroides_johnsonii	Eubacterium_rectale	1.742962871498631e-05	8.379168069505087e-05	1.742962871498631e-05
14	EX_26dap_M(e)	Parabacteroides_johnsonii	Prevotella_copri	1.742962871498631e-05	0.0018461968305009881	1.742962871498631e-05
14	EX_26dap_M(e)	Parabacteroides_johnsonii	Roseburia_intestinalis	1.742962871498631e-05	1.915628248577069e-05	1.742962871498631e-05
14	EX_26dap_M(e)	Anaerostipes_caccae	Bifidobacterium_adolescentis	1.7218559275720557e-05	5.548809671105727e-05	1.7218559275720557e-05
14	EX_26dap_M(e)	Anaerostipes_caccae	Bifidobacterium_longum	1.7218559275720557e-05	1.9963690375000516e-05	1.7218559275720557e-05
14	EX_26dap_M(e)	Anaerostipes_caccae	Bifidobacterium_pseudocatenulatum	1.7218559275720557e-05	0.00011492215043474713	1.7218559275720557e-05
14	EX_26dap_M(e)	Anaerostipes_caccae	Clostridium_asparagiforme	1.7218559275720557e-05	0.00010421051837589736	1.7218559275720557e-05
14	EX_26dap_M(e)	Anaerostipes_caccae	Clostridium_hiranonis	1.7218559275720557e-05	0.00027385215061042603	1.7218559275720557e-05
14	EX_26dap_M(e)	Anaerostipes_caccae	Collinsella_aerofaciens	1.7218559275720557e-05	2.314444956625136e-05	1.7218559275720557e-05
14	EX_26dap_M(e)	Anaerostipes_caccae	Eggerthella_lenta	1.7218559275720557e-05	2.872022743636393e-05	1.7218559275720557e-05
14	EX_26dap_M(e)	Anaerostipes_caccae	Eubacterium_rectale	1.7218559275720557e-05	8.379168069505087e-05	1.7218559275720557e-05
14	EX_26dap_M(e)	Anaerostipes_caccae	Prevotella_copri	1.7218559275720557e-05	0.0018461968305009881	1.7218559275720557e-05
14	EX_26dap_M(e)	Anaerostipes_caccae	Roseburia_intestinalis	1.7218559275720557e-05	1.915628248577069e-05	1.7218559275720557e-05
15	EX_26dap_M(e)	Bacteroides_caccae	Prevotella_copri	0.009152625925652276	0.0019236228553197452	0.0019236228553197452
15	EX_26dap_M(e)	Bacteroides_fragilis	Prevotella_copri	0.024756192864043798	0.0019236228553197452	0.0019236228553197452
15	EX_26dap_M(e)	Bacteroides_uniformis	Prevotella_copri	0.004572292203594553	0.0019236228553197452	0.0019236228553197452
15	EX_26dap_M(e)	Bacteroides_vulgatus	Prevotella_copri	0.0025862529811748686	0.0019236228553197452	0.0019236228553197452
15	EX_26dap_M(e)	Bacteroides_ovatus	Prevotella_copri	0.0011017578364567447	0.0019236228553197452	0.0011017578364567447
15	EX_26dap_M(e)	Bacteroides_thetaiotaomicron	Prevotella_copri	0.0006092584895833949	0.0019236228553197452	0.0006092584895833949
15	EX_26dap_M(e)	Bacteroides_caccae	Clostridium_hiranonis	0.009152625925652276	0.00027336559034795566	0.00027336559034795566
15	EX_26dap_M(e)	Bacteroides_fragilis	Clostridium_hiranonis	0.024756192864043798	0.00027336559034795566	0.00027336559034795566
15	EX_26dap_M(e)	Bacteroides_ovatus	Clostridium_hiranonis	0.0011017578364567447	0.00027336559034795566	0.00027336559034795566
15	EX_26dap_M(e)	Bacteroides_thetaiotaomicron	Clostridium_hiranonis	0.0006092584895833949	0.00027336559034795566	0.00027336559034795566
15	EX_26dap_M(e)	Bacteroides_uniformis	Clostridium_hiranonis	0.004572292203594553	0.00027336559034795566	0.00027336559034795566
15	EX_26dap_M(e)	Bacteroides_vulgatus	Clostridium_hiranonis	0.0025862529811748686	0.00027336559034795566	0.00027336559034795566
15	EX_26dap_M(e)	Desulfovibrio_piger	Clostridium_hiranonis	0.0001964154660931548	0.00027336559034795566	0.0001964154660931548
15	EX_26dap_M(e)	Desulfovibrio_piger	Prevotella_copri	0.0001964154660931548	0.0019236228553197452	0.0001964154660931548
15	EX_26dap_M(e)	Bacteroides_caccae	Bifidobacterium_pseudocatenulatum	0.009152625925652276	0.00012062768427837415	0.00012062768427837415
15	EX_26dap_M(e)	Bacteroides_fragilis	Bifidobacterium_pseudocatenulatum	0.024756192864043798	0.00012062768427837415	0.00012062768427837415
15	EX_26dap_M(e)	Bacteroides_ovatus	Bifidobacterium_pseudocatenulatum	0.0011017578364567447	0.00012062768427837415	0.00012062768427837415
15	EX_26dap_M(e)	Bacteroides_thetaiotaomicron	Bifidobacterium_pseudocatenulatum	0.0006092584895833949	0.00012062768427837415	0.00012062768427837415
15	EX_26dap_M(e)	Bacteroides_uniformis	Bifidobacterium_pseudocatenulatum	0.004572292203594553	0.00012062768427837415	0.00012062768427837415
15	EX_26dap_M(e)	Bacteroides_vulgatus	Bifidobacterium_pseudocatenulatum	0.0025862529811748686	0.00012062768427837415	0.00012062768427837415
15	EX_26dap_M(e)	Desulfovibrio_piger	Bifidobacterium_pseudocatenulatum	0.0001964154660931548	0.00012062768427837415	0.00012062768427837415
15	EX_26dap_M(e)	Bacteroides_caccae	Clostridium_asparagiforme	0.009152625925652276	9.953664163282336e-05	9.953664163282336e-05
15	EX_26dap_M(e)	Bacteroides_fragilis	Clostridium_asparagiforme	0.024756192864043798	9.953664163282336e-05	9.953664163282336e-05
15	EX_26dap_M(e)	Bacteroides_ovatus	Clostridium_asparagiforme	0.0011017578364567447	9.953664163282336e-05	9.953664163282336e-05
15	EX_26dap_M(e)	Bacteroides_thetaiotaomicron	Clostridium_asparagiforme	0.0006092584895833949	9.953664163282336e-05	9.953664163282336e-05
15	EX_26dap_M(e)	Bacteroides_uniformis	Clostridium_asparagiforme	0.004572292203594553	9.953664163282336e-05	9.953664163282336e-05
15	EX_26dap_M(e)	Bacteroides_vulgatus	Clostridium_asparagiforme	0.0025862529811748686	9.953664163282336e-05	9.953664163282336e-05
15	EX_26dap_M(e)	Desulfovibrio_piger	Clostridium_asparagiforme	0.0001964154660931548	9.953664163282336e-05	9.953664163282336e-05
15	EX_26dap_M(e)	Parabacteroides_johnsonii	Bifidobacterium_pseudocatenulatum	9.011335725172493e-05	0.00012062768427837415	9.011335725172493e-05
15	EX_26dap_M(e)	Parabacteroides_johnsonii	Clostridium_asparagiforme	9.011335725172493e-05	9.953664163282336e-05	9.011335725172493e-05
15	EX_26dap_M(e)	Parabacteroides_johnsonii	Clostridium_hiranonis	9.011335725172493e-05	0.00027336559034795566	9.011335725172493e-05
15	EX_26dap_M(e)	Parabacteroides_johnsonii	Prevotella_copri	9.011335725172493e-05	0.0019236228553197452	9.011335725172493e-05
15	EX_26dap_M(e)	Bacteroides_caccae	Eubacterium_rectale	0.009152625925652276	7.65523494338371e-05	7.65523494338371e-05
15	EX_26dap_M(e)	Bacteroides_fragilis	Eubacterium_rectale	0.024756192864043798	7.65523494338371e-05	7.65523494338371e-05
15	EX_26dap_M(e)	Bacteroides_ovatus	Eubacterium_rectale	0.0011017578364567447	7.65523494338371e-05	7.65523494338371e-05
15	EX_26dap_M(e)	Bacteroides_thetaiotaomicron	Eubacterium_rectale	0.0006092584895833949	7.65523494338371e-05	7.65523494338371e-05
15	EX_26dap_M(e)	Bacteroides_uniformis	Eubacterium_rectale	0.004572292203594553	7.65523494338371e-05	7.65523494338371e-05
15	EX_26dap_M(e)	Bacteroides_vulgatus	Eubacterium_rectale	0.0025862529811748686	7.65523494338371e-05	7.65523494338371e-05
15	EX_26dap_M(e)	Desulfovibrio_piger	Eubacterium_rectale	0.0001964154660931548	7.65523494338371e-05	7.65523494338371e-05
15	EX_26dap_M(e)	Parabacteroides_johnsonii	Eubacterium_rectale	9.011335725172493e-05	7.65523494338371e-05	7.65523494338371e-05
15	EX_26dap_M(e)	Bacteroides_caccae	Bifidobacterium_adolescentis	0.009152625925652276	5.548809671105731e-05	5.548809671105731e-05
15	EX_26dap_M(e)	Bacteroides_fragilis	Bifidobacterium_adolescentis	0.024756192864043798	5.548809671105731e-05	5.548809671105731e-05
15	EX_26dap_M(e)	Bacteroides_ovatus	Bifidobacterium_adolescentis	0.0011017578364567447	5.548809671105731e-05	5.548809671105731e-05
15	EX_26dap_M(e)	Bacteroides_thetaiotaomicron	Bifidobacterium_adolescentis	0.0006092584895833949	5.548809671105731e-05	5.548809671105731e-05
15	EX_26dap_M(e)	Bacteroides_uniformis	Bifidobacterium_adolescentis	0.004572292203594553	5.548809671105731e-05	5.548809671105731e-05
15	EX_26dap_M(e)	Bacteroides_vulgatus	Bifidobacterium_adolescentis	0.0025862529811748686	5.548809671105731e-05	5.548809671105731e-05
15	EX_26dap_M(e)	Desulfovibrio_piger	Bifidobacterium_adolescentis	0.0001964154660931548	5.548809671105731e-05	5.548809671105731e-05
15	EX_26dap_M(e)	Parabacteroides_johnsonii	Bifidobacterium_adolescentis	9.011335725172493e-05	5.548809671105731e-05	5.548809671105731e-05
15	EX_26dap_M(e)	Bacteroides_caccae	Bacteroides_cellulosilyticus	0.009152625925652276	4.351758047896223e-05	4.351758047896223e-05
15	EX_26dap_M(e)	Bacteroides_fragilis	Bacteroides_cellulosilyticus	0.024756192864043798	4.351758047896223e-05	4.351758047896223e-05
15	EX_26dap_M(e)	Bacteroides_ovatus	Bacteroides_cellulosilyticus	0.0011017578364567447	4.351758047896223e-05	4.351758047896223e-05
15	EX_26dap_M(e)	Bacteroides_thetaiotaomicron	Bacteroides_cellulosilyticus	0.0006092584895833949	4.351758047896223e-05	4.351758047896223e-05
15	EX_26dap_M(e)	Bacteroides_uniformis	Bacteroides_cellulosilyticus	0.004572292203594553	4.351758047896223e-05	4.351758047896223e-05
15	EX_26dap_M(e)	Bacteroides_vulgatus	Bacteroides_cellulosilyticus	0.0025862529811748686	4.351758047896223e-05	4.351758047896223e-05
15	EX_26dap_M(e)	Desulfovibrio_piger	Bacteroides_cellulosilyticus	0.0001964154660931548	4.351758047896223e-05	4.351758047896223e-05
15	EX_26dap_M(e)	Parabacteroides_johnsonii	Bacteroides_cellulosilyticus	9.011335725172493e-05	4.351758047896223e-05	4.351758047896223e-05
15	EX_26dap_M(e)	Anaerostipes_caccae	Bacteroides_cellulosilyticus	3.97575770633357e-05	4.351758047896223e-05	3.97575770633357e-05
15	EX_26dap_M(e)	Anaerostipes_caccae	Bifidobacterium_adolescentis	3.97575770633357e-05	5.548809671105731e-05	3.97575770633357e-05
15	EX_26dap_M(e)	Anaerostipes_caccae	Bifidobacterium_pseudocatenulatum	3.97575770633357e-05	0.00012062768427837415	3.97575770633357e-05
15	EX_26dap_M(e)	Anaerostipes_caccae	Clostridium_asparagiforme	3.97575770633357e-05	9.953664163282336e-05	3.97575770633357e-05
15	EX_26dap_M(e)	Anaerostipes_caccae	Clostridium_hiranonis	3.97575770633357e-05	0.00027336559034795566	3.97575770633357e-05
15	EX_26dap_M(e)	Anaerostipes_caccae	Eubacterium_rectale	3.97575770633357e-05	7.65523494338371e-05	3.97575770633357e-05
15	EX_26dap_M(e)	Anaerostipes_caccae	Prevotella_copri	3.97575770633357e-05	0.0019236228553197452	3.97575770633357e-05
15	EX_26dap_M(e)	Anaerostipes_caccae	Eggerthella_lenta	3.97575770633357e-05	2.872022743636388e-05	2.872022743636388e-05
15	EX_26dap_M(e)	Bacteroides_caccae	Eggerthella_lenta	0.009152625925652276	2.872022743636388e-05	2.872022743636388e-05
15	EX_26dap_M(e)	Bacteroides_fragilis	Eggerthella_lenta	0.024756192864043798	2.872022743636388e-05	2.872022743636388e-05
15	EX_26dap_M(e)	Bacteroides_ovatus	Eggerthella_lenta	0.0011017578364567447	2.872022743636388e-05	2.872022743636388e-05
15	EX_26dap_M(e)	Bacteroides_thetaiotaomicron	Eggerthella_lenta	0.0006092584895833949	2.872022743636388e-05	2.872022743636388e-05
15	EX_26dap_M(e)	Bacteroides_uniformis	Eggerthella_lenta	0.004572292203594553	2.872022743636388e-05	2.872022743636388e-05
15	EX_26dap_M(e)	Bacteroides_vulgatus	Eggerthella_lenta	0.0025862529811748686	2.872022743636388e-05	2.872022743636388e-05
15	EX_26dap_M(e)	Desulfovibrio_piger	Eggerthella_lenta	0.0001964154660931548	2.872022743636388e-05	2.872022743636388e-05
15	EX_26dap_M(e)	Parabacteroides_johnsonii	Eggerthella_lenta	9.011335725172493e-05	2.872022743636388e-05	2.872022743636388e-05
15	EX_26dap_M(e)	Anaerostipes_caccae	Collinsella_aerofaciens	3.97575770633357e-05	2.066217503646195e-05	2.066217503646195e-05
15	EX_26dap_M(e)	Bacteroides_caccae	Collinsella_aerofaciens	0.009152625925652276	2.066217503646195e-05	2.066217503646195e-05
15	EX_26dap_M(e)	Bacteroides_fragilis	Collinsella_aerofaciens	0.024756192864043798	2.066217503646195e-05	2.066217503646195e-05
15	EX_26dap_M(e)	Bacteroides_ovatus	Collinsella_aerofaciens	0.0011017578364567447	2.066217503646195e-05	2.066217503646195e-05
15	EX_26dap_M(e)	Bacteroides_thetaiotaomicron	Collinsella_aerofaciens	0.0006092584895833949	2.066217503646195e-05	2.066217503646195e-05
15	EX_26dap_M(e)	Bacteroides_uniformis	Collinsella_aerofaciens	0.004572292203594553	2.066217503646195e-05	2.066217503646195e-05
15	EX_26dap_M(e)	Bacteroides_vulgatus	Collinsella_aerofaciens	0.0025862529811748686	2.066217503646195e-05	2.066217503646195e-05
15	EX_26dap_M(e)	Desulfovibrio_piger	Collinsella_aerofaciens	0.0001964154660931548	2.066217503646195e-05	2.066217503646195e-05
15	EX_26dap_M(e)	Parabacteroides_johnsonii	Collinsella_aerofaciens	9.011335725172493e-05	2.066217503646195e-05	2.066217503646195e-05
15	EX_26dap_M(e)	Anaerostipes_caccae	Bifidobacterium_longum	3.97575770633357e-05	1.996307614058424e-05	1.996307614058424e-05
15	EX_26dap_M(e)	Bacteroides_caccae	Bifidobacterium_longum	0.009152625925652276	1.996307614058424e-05	1.996307614058424e-05
15	EX_26dap_M(e)	Bacteroides_fragilis	Bifidobacterium_longum	0.024756192864043798	1.996307614058424e-05	1.996307614058424e-05
15	EX_26dap_M(e)	Bacteroides_ovatus	Bifidobacterium_longum	0.0011017578364567447	1.996307614058424e-05	1.996307614058424e-05
15	EX_26dap_M(e)	Bacteroides_thetaiotaomicron	Bifidobacterium_longum	0.0006092584895833949	1.996307614058424e-05	1.996307614058424e-05
15	EX_26dap_M(e)	Bacteroides_uniformis	Bifidobacterium_longum	0.004572292203594553	1.996307614058424e-05	1.996307614058424e-05
15	EX_26dap_M(e)	Bacteroides_vulgatus	Bifidobacterium_longum	0.0025862529811748686	1.996307614058424e-05	1.996307614058424e-05
15	EX_26dap_M(e)	Desulfovibrio_piger	Bifidobacterium_longum	0.0001964154660931548	1.996307614058424e-05	1.996307614058424e-05
15	EX_26dap_M(e)	Parabacteroides_johnsonii	Bifidobacterium_longum	9.011335725172493e-05	1.996307614058424e-05	1.996307614058424e-05
15	EX_26dap_M(e)	Anaerostipes_caccae	Roseburia_intestinalis	3.97575770633357e-05	1.907365412031654e-05	1.907365412031654e-05
15	EX_26dap_M(e)	Bacteroides_caccae	Roseburia_intestinalis	0.009152625925652276	1.907365412031654e-05	1.907365412031654e-05
15	EX_26dap_M(e)	Bacteroides_fragilis	Roseburia_intestinalis	0.024756192864043798	1.907365412031654e-05	1.907365412031654e-05
15	EX_26dap_M(e)	Bacteroides_ovatus	Roseburia_intestinalis	0.0011017578364567447	1.907365412031654e-05	1.907365412031654e-05
15	EX_26dap_M(e)	Bacteroides_thetaiotaomicron	Roseburia_intestinalis	0.0006092584895833949	1.907365412031654e-05	1.907365412031654e-05
15	EX_26dap_M(e)	Bacteroides_uniformis	Roseburia_intestinalis	0.004572292203594553	1.907365412031654e-05	1.907365412031654e-05
15	EX_26dap_M(e)	Bacteroides_vulgatus	Roseburia_intestinalis	0.0025862529811748686	1.907365412031654e-05	1.907365412031654e-05
15	EX_26dap_M(e)	Desulfovibrio_piger	Roseburia_intestinalis	0.0001964154660931548	1.907365412031654e-05	1.907365412031654e-05
15	EX_26dap_M(e)	Parabacteroides_johnsonii	Roseburia_intestinalis	9.011335725172493e-05	1.907365412031654e-05	1.907365412031654e-05
16	EX_26dap_M(e)	Bacteroides_caccae	Prevotella_copri	0.006278460394798221	0.002016344075245298	0.002016344075245298
16	EX_26dap_M(e)	Bacteroides_fragilis	Prevotella_copri	0.016962625051033638	0.002016344075245298	0.002016344075245298
16	EX_26dap_M(e)	Bacteroides_uniformis	Prevotella_copri	0.003559189474025766	0.002016344075245298	0.002016344075245298
16	EX_26dap_M(e)	Bacteroides_vulgatus	Prevotella_copri	0.002452447830414384	0.002016344075245298	0.002016344075245298
16	EX_26dap_M(e)	Bacteroides_ovatus	Prevotella_copri	0.0006081882555678638	0.002016344075245298	0.0006081882555678638
16	EX_26dap_M(e)	Bacteroides_thetaiotaomicron	Prevotella_copri	0.0005319532087873495	0.002016344075245298	0.0005319532087873495
16	EX_26dap_M(e)	Bacteroides_caccae	Clostridium_hiranonis	0.006278460394798221	0.00030789980079743296	0.00030789980079743296
16	EX_26dap_M(e)	Bacteroides_fragilis	Clostridium_hiranonis	0.016962625051033638	0.00030789980079743296	0.00030789980079743296
16	EX_26dap_M(e)	Bacteroides_ovatus	Clostridium_hiranonis	0.0006081882555678638	0.00030789980079743296	0.00030789980079743296
16	EX_26dap_M(e)	Bacteroides_thetaiotaomicron	Clostridium_hiranonis	0.0005319532087873495	0.00030789980079743296	0.00030789980079743296
16	EX_26dap_M(e)	Bacteroides_uniformis	Clostridium_hiranonis	0.003559189474025766	0.00030789980079743296	0.00030789980079743296
16	EX_26dap_M(e)	Bacteroides_vulgatus	Clostridium_hiranonis	0.002452447830414384	0.00030789980079743296	0.00030789980079743296
16	EX_26dap_M(e)	Bacteroides_caccae	Bacteroides_cellulosilyticus	0.006278460394798221	0.00020947796756730052	0.00020947796756730052
16	EX_26dap_M(e)	Bacteroides_fragilis	Bacteroides_cellulosilyticus	0.016962625051033638	0.00020947796756730052	0.00020947796756730052
16	EX_26dap_M(e)	Bacteroides_ovatus	Bacteroides_cellulosilyticus	0.0006081882555678638	0.00020947796756730052	0.00020947796756730052
16	EX_26dap_M(e)	Bacteroides_thetaiotaomicron	Bacteroides_cellulosilyticus	0.0005319532087873495	0.00020947796756730052	0.00020947796756730052
16	EX_26dap_M(e)	Bacteroides_uniformis	Bacteroides_cellulosilyticus	0.003559189474025766	0.00020947796756730052	0.00020947796756730052
16	EX_26dap_M(e)	Bacteroides_vulgatus	Bacteroides_cellulosilyticus	0.002452447830414384	0.00020947796756730052	0.00020947796756730052
16	EX_26dap_M(e)	Bacteroides_caccae	Eubacterium_rectale	0.006278460394798221	0.0001783565618117783	0.0001783565618117783
16	EX_26dap_M(e)	Bacteroides_fragilis	Eubacterium_rectale	0.016962625051033638	0.0001783565618117783	0.0001783565618117783
16	EX_26dap_M(e)	Bacteroides_ovatus	Eubacterium_rectale	0.0006081882555678638	0.0001783565618117783	0.0001783565618117783
16	EX_26dap_M(e)	Bacteroides_thetaiotaomicron	Eubacterium_rectale	0.0005319532087873495	0.0001783565618117783	0.0001783565618117783
16	EX_26dap_M(e)	Bacteroides_uniformis	Eubacterium_rectale	0.003559189474025766	0.0001783565618117783	0.0001783565618117783
16	EX_26dap_M(e)	Bacteroides_vulgatus	Eubacterium_rectale	0.002452447830414384	0.0001783565618117783	0.0001783565618117783
16	EX_26dap_M(e)	Bacteroides_caccae	Bifidobacterium_pseudocatenulatum	0.006278460394798221	0.0001228403021488239	0.0001228403021488239
16	EX_26dap_M(e)	Bacteroides_fragilis	Bifidobacterium_pseudocatenulatum	0.016962625051033638	0.0001228403021488239	0.0001228403021488239
16	EX_26dap_M(e)	Bacteroides_ovatus	Bifidobacterium_pseudocatenulatum	0.0006081882555678638	0.0001228403021488239	0.0001228403021488239
16	EX_26dap_M(e)	Bacteroides_thetaiotaomicron	Bifidobacterium_pseudocatenulatum	0.0005319532087873495	0.0001228403021488239	0.0001228403021488239
16	EX_26dap_M(e)	Bacteroides_uniformis	Bifidobacterium_pseudocatenulatum	0.003559189474025766	0.0001228403021488239	0.0001228403021488239
16	EX_26dap_M(e)	Bacteroides_vulgatus	Bifidobacterium_pseudocatenulatum	0.002452447830414384	0.0001228403021488239	0.0001228403021488239
16	EX_26dap_M(e)	Bacteroides_caccae	Clostridium_asparagiforme	0.006278460394798221	0.00012182758112776131	0.00012182758112776131
16	EX_26dap_M(e)	Bacteroides_fragilis	Clostridium_asparagiforme	0.016962625051033638	0.00012182758112776131	0.00012182758112776131
16	EX_26dap_M(e)	Bacteroides_ovatus	Clostridium_asparagiforme	0.0006081882555678638	0.00012182758112776131	0.00012182758112776131
16	EX_26dap_M(e)	Bacteroides_thetaiotaomicron	Clostridium_asparagiforme	0.0005319532087873495	0.00012182758112776131	0.00012182758112776131
16	EX_26dap_M(e)	Bacteroides_uniformis	Clostridium_asparagiforme	0.003559189474025766	0.00012182758112776131	0.00012182758112776131
16	EX_26dap_M(e)	Bacteroides_vulgatus	Clostridium_asparagiforme	0.002452447830414384	0.00012182758112776131	0.00012182758112776131
16	EX_26dap_M(e)	Parabacteroides_johnsonii	Bacteroides_cellulosilyticus	8.761567197044507e-05	0.00020947796756730052	8.761567197044507e-05
16	EX_26dap_M(e)	Parabacteroides_johnsonii	Bifidobacterium_pseudocatenulatum	8.761567197044507e-05	0.0001228403021488239	8.761567197044507e-05
16	EX_26dap_M(e)	Parabacteroides_johnsonii	Clostridium_asparagiforme	8.761567197044507e-05	0.00012182758112776131	8.761567197044507e-05
16	EX_26dap_M(e)	Parabacteroides_johnsonii	Clostridium_hiranonis	8.761567197044507e-05	0.00030789980079743296	8.761567197044507e-05
16	EX_26dap_M(e)	Parabacteroides_johnsonii	Eubacterium_rectale	8.761567197044507e-05	0.0001783565618117783	8.761567197044507e-05
16	EX_26dap_M(e)	Parabacteroides_johnsonii	Prevotella_copri	8.761567197044507e-05	0.002016344075245298	8.761567197044507e-05
16	EX_26dap_M(e)	Desulfovibrio_piger	Bacteroides_cellulosilyticus	5.7175646452886854e-05	0.00020947796756730052	5.7175646452886854e-05
16	EX_26dap_M(e)	Desulfovibrio_piger	Bifidobacterium_pseudocatenulatum	5.7175646452886854e-05	0.0001228403021488239	5.7175646452886854e-05
16	EX_26dap_M(e)	Desulfovibrio_piger	Clostridium_asparagiforme	5.7175646452886854e-05	0.00012182758112776131	5.7175646452886854e-05
16	EX_26dap_M(e)	Desulfovibrio_piger	Clostridium_hiranonis	5.7175646452886854e-05	0.00030789980079743296	5.7175646452886854e-05
16	EX_26dap_M(e)	Desulfovibrio_piger	Eubacterium_rectale	5.7175646452886854e-05	0.0001783565618117783	5.7175646452886854e-05
16	EX_26dap_M(e)	Desulfovibrio_piger	Prevotella_copri	5.7175646452886854e-05	0.002016344075245298	5.7175646452886854e-05
16	EX_26dap_M(e)	Anaerostipes_caccae	Bacteroides_cellulosilyticus	5.6990459555269715e-05	0.00020947796756730052	5.6990459555269715e-05
16	EX_26dap_M(e)	Anaerostipes_caccae	Bifidobacterium_pseudocatenulatum	5.6990459555269715e-05	0.0001228403021488239	5.6990459555269715e-05
16	EX_26dap_M(e)	Anaerostipes_caccae	Clostridium_asparagiforme	5.6990459555269715e-05	0.00012182758112776131	5.6990459555269715e-05
16	EX_26dap_M(e)	Anaerostipes_caccae	Clostridium_hiranonis	5.6990459555269715e-05	0.00030789980079743296	5.6990459555269715e-05
16	EX_26dap_M(e)	Anaerostipes_caccae	Eubacterium_rectale	5.6990459555269715e-05	0.0001783565618117783	5.6990459555269715e-05
16	EX_26dap_M(e)	Anaerostipes_caccae	Prevotella_copri	5.6990459555269715e-05	0.002016344075245298	5.6990459555269715e-05
16	EX_26dap_M(e)	Anaerostipes_caccae	Bifidobacterium_adolescentis	5.6990459555269715e-05	5.5488096711057255e-05	5.5488096711057255e-05
16	EX_26dap_M(e)	Bacteroides_caccae	Bifidobacterium_adolescentis	0.006278460394798221	5.5488096711057255e-05	5.5488096711057255e-05
16	EX_26dap_M(e)	Bacteroides_fragilis	Bifidobacterium_adolescentis	0.016962625051033638	5.5488096711057255e-05	5.5488096711057255e-05
16	EX_26dap_M(e)	Bacteroides_ovatus	Bifidobacterium_adolescentis	0.0006081882555678638	5.5488096711057255e-05	5.5488096711057255e-05
16	EX_26dap_M(e)	Bacteroides_thetaiotaomicron	Bifidobacterium_adolescentis	0.0005319532087873495	5.5488096711057255e-05	5.5488096711057255e-05
16	EX_26dap_M(e)	Bacteroides_uniformis	Bifidobacterium_adolescentis	0.003559189474025766	5.5488096711057255e-05	5.5488096711057255e-05
16	EX_26dap_M(e)	Bacteroides_vulgatus	Bifidobacterium_adolescentis	0.002452447830414384	5.5488096711057255e-05	5.5488096711057255e-05
16	EX_26dap_M(e)	Desulfovibrio_piger	Bifidobacterium_adolescentis	5.7175646452886854e-05	5.5488096711057255e-05	5.5488096711057255e-05
16	EX_26dap_M(e)	Parabacteroides_johnsonii	Bifidobacterium_adolescentis	8.761567197044507e-05	5.5488096711057255e-05	5.5488096711057255e-05
16	EX_26dap_M(e)	Anaerostipes_caccae	Eggerthella_lenta	5.6990459555269715e-05	2.872022743636404e-05	2.872022743636404e-05
16	EX_26dap_M(e)	Bacteroides_caccae	Eggerthella_lenta	0.006278460394798221	2.872022743636404e-05	2.872022743636404e-05
16	EX_26dap_M(e)	Bacteroides_fragilis	Eggerthella_lenta	0.016962625051033638	2.872022743636404e-05	2.872022743636404e-05
16	EX_26dap_M(e)	Bacteroides_ovatus	Eggerthella_lenta	0.0006081882555678638	2.872022743636404e-05	2.872022743636404e-05
16	EX_26dap_M(e)	Bacteroides_thetaiotaomicron	Eggerthella_lenta	0.0005319532087873495	2.872022743636404e-05	2.872022743636404e-05
16	EX_26dap_M(e)	Bacteroides_uniformis	Eggerthella_lenta	0.003559189474025766	2.872022743636404e-05	2.872022743636404e-05
16	EX_26dap_M(e)	Bacteroides_vulgatus	Eggerthella_lenta	0.002452447830414384	2.872022743636404e-05	2.872022743636404e-05
16	EX_26dap_M(e)	Desulfovibrio_piger	Eggerthella_lenta	5.7175646452886854e-05	2.872022743636404e-05	2.872022743636404e-05
16	EX_26dap_M(e)	Parabacteroides_johnsonii	Eggerthella_lenta	8.761567197044507e-05	2.872022743636404e-05	2.872022743636404e-05
16	EX_26dap_M(e)	Anaerostipes_caccae	Roseburia_intestinalis	5.6990459555269715e-05	2.6964938975710378e-05	2.6964938975710378e-05
16	EX_26dap_M(e)	Bacteroides_caccae	Roseburia_intestinalis	0.006278460394798221	2.6964938975710378e-05	2.6964938975710378e-05
16	EX_26dap_M(e)	Bacteroides_fragilis	Roseburia_intestinalis	0.016962625051033638	2.6964938975710378e-05	2.6964938975710378e-05
16	EX_26dap_M(e)	Bacteroides_ovatus	Roseburia_intestinalis	0.0006081882555678638	2.6964938975710378e-05	2.6964938975710378e-05
16	EX_26dap_M(e)	Bacteroides_thetaiotaomicron	Roseburia_intestinalis	0.0005319532087873495	2.6964938975710378e-05	2.6964938975710378e-05
16	EX_26dap_M(e)	Bacteroides_uniformis	Roseburia_intestinalis	0.003559189474025766	2.6964938975710378e-05	2.6964938975710378e-05
16	EX_26dap_M(e)	Bacteroides_vulgatus	Roseburia_intestinalis	0.002452447830414384	2.6964938975710378e-05	2.6964938975710378e-05
16	EX_26dap_M(e)	Desulfovibrio_piger	Roseburia_intestinalis	5.7175646452886854e-05	2.6964938975710378e-05	2.6964938975710378e-05
16	EX_26dap_M(e)	Parabacteroides_johnsonii	Roseburia_intestinalis	8.761567197044507e-05	2.6964938975710378e-05	2.6964938975710378e-05
16	EX_26dap_M(e)	Anaerostipes_caccae	Bifidobacterium_longum	5.6990459555269715e-05	1.9963583452161647e-05	1.9963583452161647e-05
16	EX_26dap_M(e)	Bacteroides_caccae	Bifidobacterium_longum	0.006278460394798221	1.9963583452161647e-05	1.9963583452161647e-05
16	EX_26dap_M(e)	Bacteroides_fragilis	Bifidobacterium_longum	0.016962625051033638	1.9963583452161647e-05	1.9963583452161647e-05
16	EX_26dap_M(e)	Bacteroides_ovatus	Bifidobacterium_longum	0.0006081882555678638	1.9963583452161647e-05	1.9963583452161647e-05
16	EX_26dap_M(e)	Bacteroides_thetaiotaomicron	Bifidobacterium_longum	0.0005319532087873495	1.9963583452161647e-05	1.9963583452161647e-05
16	EX_26dap_M(e)	Bacteroides_uniformis	Bifidobacterium_longum	0.003559189474025766	1.9963583452161647e-05	1.9963583452161647e-05
16	EX_26dap_M(e)	Bacteroides_vulgatus	Bifidobacterium_longum	0.002452447830414384	1.9963583452161647e-05	1.9963583452161647e-05
16	EX_26dap_M(e)	Desulfovibrio_piger	Bifidobacterium_longum	5.7175646452886854e-05	1.9963583452161647e-05	1.9963583452161647e-05
16	EX_26dap_M(e)	Parabacteroides_johnsonii	Bifidobacterium_longum	8.761567197044507e-05	1.9963583452161647e-05	1.9963583452161647e-05
16	EX_26dap_M(e)	Anaerostipes_caccae	Collinsella_aerofaciens	5.6990459555269715e-05	1.9329243893442596e-05	1.9329243893442596e-05
16	EX_26dap_M(e)	Bacteroides_caccae	Collinsella_aerofaciens	0.006278460394798221	1.9329243893442596e-05	1.9329243893442596e-05
16	EX_26dap_M(e)	Bacteroides_fragilis	Collinsella_aerofaciens	0.016962625051033638	1.9329243893442596e-05	1.9329243893442596e-05
16	EX_26dap_M(e)	Bacteroides_ovatus	Collinsella_aerofaciens	0.0006081882555678638	1.9329243893442596e-05	1.9329243893442596e-05
16	EX_26dap_M(e)	Bacteroides_thetaiotaomicron	Collinsella_aerofaciens	0.0005319532087873495	1.9329243893442596e-05	1.9329243893442596e-05
16	EX_26dap_M(e)	Bacteroides_uniformis	Collinsella_aerofaciens	0.003559189474025766	1.9329243893442596e-05	1.9329243893442596e-05
16	EX_26dap_M(e)	Bacteroides_vulgatus	Collinsella_aerofaciens	0.002452447830414384	1.9329243893442596e-05	1.9329243893442596e-05
16	EX_26dap_M(e)	Desulfovibrio_piger	Collinsella_aerofaciens	5.7175646452886854e-05	1.9329243893442596e-05	1.9329243893442596e-05
16	EX_26dap_M(e)	Parabacteroides_johnsonii	Collinsella_aerofaciens	8.761567197044507e-05	1.9329243893442596e-05	1.9329243893442596e-05
17	EX_26dap_M(e)	Bacteroides_fragilis	Prevotella_copri	0.002682853972591025	0.002013086892580521	0.002013086892580521
17	EX_26dap_M(e)	Bacteroides_uniformis	Prevotella_copri	0.002452947141062592	0.002013086892580521	0.002013086892580521
17	EX_26dap_M(e)	Bacteroides_fragilis	Anaerostipes_caccae	0.002682853972591025	0.0013723690924243215	0.0013723690924243215
17	EX_26dap_M(e)	Bacteroides_uniformis	Anaerostipes_caccae	0.002452947141062592	0.0013723690924243215	0.0013723690924243215
17	EX_26dap_M(e)	Bacteroides_ovatus	Anaerostipes_caccae	0.0011873947276751376	0.0013723690924243215	0.0011873947276751376
17	EX_26dap_M(e)	Bacteroides_ovatus	Prevotella_copri	0.0011873947276751376	0.002013086892580521	0.0011873947276751376
17	EX_26dap_M(e)	Bacteroides_fragilis	Bacteroides_caccae	0.002682853972591025	0.0010910803911462358	0.0010910803911462358
17	EX_26dap_M(e)	Bacteroides_ovatus	Bacteroides_caccae	0.0011873947276751376	0.0010910803911462358	0.0010910803911462358
17	EX_26dap_M(e)	Bacteroides_uniformis	Bacteroides_caccae	0.002452947141062592	0.0010910803911462358	0.0010910803911462358
17	EX_26dap_M(e)	Bacteroides_vulgatus	Anaerostipes_caccae	0.0009258422747249708	0.0013723690924243215	0.0009258422747249708
17	EX_26dap_M(e)	Bacteroides_vulgatus	Bacteroides_caccae	0.0009258422747249708	0.0010910803911462358	0.0009258422747249708
17	EX_26dap_M(e)	Bacteroides_vulgatus	Prevotella_copri	0.0009258422747249708	0.002013086892580521	0.0009258422747249708
17	EX_26dap_M(e)	Bacteroides_fragilis	Clostridium_hiranonis	0.002682853972591025	0.0006754344879306636	0.0006754344879306636
17	EX_26dap_M(e)	Bacteroides_ovatus	Clostridium_hiranonis	0.0011873947276751376	0.0006754344879306636	0.0006754344879306636
17	EX_26dap_M(e)	Bacteroides_uniformis	Clostridium_hiranonis	0.002452947141062592	0.0006754344879306636	0.0006754344879306636
17	EX_26dap_M(e)	Bacteroides_vulgatus	Clostridium_hiranonis	0.0009258422747249708	0.0006754344879306636	0.0006754344879306636
17	EX_26dap_M(e)	Bacteroides_fragilis	Bacteroides_cellulosilyticus	0.002682853972591025	0.0006564147960459368	0.0006564147960459368
17	EX_26dap_M(e)	Bacteroides_ovatus	Bacteroides_cellulosilyticus	0.0011873947276751376	0.0006564147960459368	0.0006564147960459368
17	EX_26dap_M(e)	Bacteroides_uniformis	Bacteroides_cellulosilyticus	0.002452947141062592	0.0006564147960459368	0.0006564147960459368
17	EX_26dap_M(e)	Bacteroides_vulgatus	Bacteroides_cellulosilyticus	0.0009258422747249708	0.0006564147960459368	0.0006564147960459368
17	EX_26dap_M(e)	Bacteroides_fragilis	Eubacterium_rectale	0.002682853972591025	0.0004884514930266489	0.0004884514930266489
17	EX_26dap_M(e)	Bacteroides_ovatus	Eubacterium_rectale	0.0011873947276751376	0.0004884514930266489	0.0004884514930266489
17	EX_26dap_M(e)	Bacteroides_uniformis	Eubacterium_rectale	0.002452947141062592	0.0004884514930266489	0.0004884514930266489
17	EX_26dap_M(e)	Bacteroides_vulgatus	Eubacterium_rectale	0.0009258422747249708	0.0004884514930266489	0.0004884514930266489
17	EX_26dap_M(e)	Bacteroides_fragilis	Bifidobacterium_pseudocatenulatum	0.002682853972591025	0.00044528755090517683	0.00044528755090517683
17	EX_26dap_M(e)	Bacteroides_ovatus	Bifidobacterium_pseudocatenulatum	0.0011873947276751376	0.00044528755090517683	0.00044528755090517683
17	EX_26dap_M(e)	Bacteroides_uniformis	Bifidobacterium_pseudocatenulatum	0.002452947141062592	0.00044528755090517683	0.00044528755090517683
17	EX_26dap_M(e)	Bacteroides_vulgatus	Bifidobacterium_pseudocatenulatum	0.0009258422747249708	0.00044528755090517683	0.00044528755090517683
17	EX_26dap_M(e)	Bacteroides_fragilis	Bacteroides_thetaiotaomicron	0.002682853972591025	0.0004010015512505143	0.0004010015512505143
17	EX_26dap_M(e)	Bacteroides_ovatus	Bacteroides_thetaiotaomicron	0.0011873947276751376	0.0004010015512505143	0.0004010015512505143
17	EX_26dap_M(e)	Bacteroides_uniformis	Bacteroides_thetaiotaomicron	0.002452947141062592	0.0004010015512505143	0.0004010015512505143
17	EX_26dap_M(e)	Bacteroides_vulgatus	Bacteroides_thetaiotaomicron	0.0009258422747249708	0.0004010015512505143	0.0004010015512505143
17	EX_26dap_M(e)	Bacteroides_fragilis	Clostridium_asparagiforme	0.002682853972591025	0.00022188821054995825	0.00022188821054995825
17	EX_26dap_M(e)	Bacteroides_ovatus	Clostridium_asparagiforme	0.0011873947276751376	0.00022188821054995825	0.00022188821054995825
17	EX_26dap_M(e)	Bacteroides_uniformis	Clostridium_asparagiforme	0.002452947141062592	0.00022188821054995825	0.00022188821054995825
17	EX_26dap_M(e)	Bacteroides_vulgatus	Clostridium_asparagiforme	0.0009258422747249708	0.00022188821054995825	0.00022188821054995825
17	EX_26dap_M(e)	Bacteroides_fragilis	Parabacteroides_johnsonii	0.002682853972591025	0.0001419478377069402	0.0001419478377069402
17	EX_26dap_M(e)	Bacteroides_ovatus	Parabacteroides_johnsonii	0.0011873947276751376	0.0001419478377069402	0.0001419478377069402
17	EX_26dap_M(e)	Bacteroides_uniformis	Parabacteroides_johnsonii	0.002452947141062592	0.0001419478377069402	0.0001419478377069402
17	EX_26dap_M(e)	Bacteroides_vulgatus	Parabacteroides_johnsonii	0.0009258422747249708	0.0001419478377069402	0.0001419478377069402
17	EX_26dap_M(e)	Bacteroides_fragilis	Bifidobacterium_adolescentis	0.002682853972591025	9.875739281320846e-05	9.875739281320846e-05
17	EX_26dap_M(e)	Bacteroides_ovatus	Bifidobacterium_adolescentis	0.0011873947276751376	9.875739281320846e-05	9.875739281320846e-05
17	EX_26dap_M(e)	Bacteroides_uniformis	Bifidobacterium_adolescentis	0.002452947141062592	9.875739281320846e-05	9.875739281320846e-05
17	EX_26dap_M(e)	Bacteroides_vulgatus	Bifidobacterium_adolescentis	0.0009258422747249708	9.875739281320846e-05	9.875739281320846e-05
17	EX_26dap_M(e)	Bacteroides_fragilis	Collinsella_aerofaciens	0.002682853972591025	8.430481371718972e-05	8.430481371718972e-05
17	EX_26dap_M(e)	Bacteroides_ovatus	Collinsella_aerofaciens	0.0011873947276751376	8.430481371718972e-05	8.430481371718972e-05
17	EX_26dap_M(e)	Bacteroides_uniformis	Collinsella_aerofaciens	0.002452947141062592	8.430481371718972e-05	8.430481371718972e-05
17	EX_26dap_M(e)	Bacteroides_vulgatus	Collinsella_aerofaciens	0.0009258422747249708	8.430481371718972e-05	8.430481371718972e-05
17	EX_26dap_M(e)	Bacteroides_fragilis	Eggerthella_lenta	0.002682853972591025	6.130183681893553e-05	6.130183681893553e-05
17	EX_26dap_M(e)	Bacteroides_ovatus	Eggerthella_lenta	0.0011873947276751376	6.130183681893553e-05	6.130183681893553e-05
17	EX_26dap_M(e)	Bacteroides_uniformis	Eggerthella_lenta	0.002452947141062592	6.130183681893553e-05	6.130183681893553e-05
17	EX_26dap_M(e)	Bacteroides_vulgatus	Eggerthella_lenta	0.0009258422747249708	6.130183681893553e-05	6.130183681893553e-05
17	EX_26dap_M(e)	Bacteroides_fragilis	Roseburia_intestinalis	0.002682853972591025	3.5771813161917637e-05	3.5771813161917637e-05
17	EX_26dap_M(e)	Bacteroides_ovatus	Roseburia_intestinalis	0.0011873947276751376	3.5771813161917637e-05	3.5771813161917637e-05
17	EX_26dap_M(e)	Bacteroides_uniformis	Roseburia_intestinalis	0.002452947141062592	3.5771813161917637e-05	3.5771813161917637e-05
17	EX_26dap_M(e)	Bacteroides_vulgatus	Roseburia_intestinalis	0.0009258422747249708	3.5771813161917637e-05	3.5771813161917637e-05
17	EX_26dap_M(e)	Bacteroides_fragilis	Desulfovibrio_piger	0.002682853972591025	3.540399329629671e-05	3.540399329629671e-05
17	EX_26dap_M(e)	Bacteroides_ovatus	Desulfovibrio_piger	0.0011873947276751376	3.540399329629671e-05	3.540399329629671e-05
17	EX_26dap_M(e)	Bacteroides_uniformis	Desulfovibrio_piger	0.002452947141062592	3.540399329629671e-05	3.540399329629671e-05
17	EX_26dap_M(e)	Bacteroides_vulgatus	Desulfovibrio_piger	0.0009258422747249708	3.540399329629671e-05	3.540399329629671e-05
17	EX_26dap_M(e)	Bacteroides_fragilis	Bifidobacterium_longum	0.002682853972591025	2.1601561709822107e-05	2.1601561709822107e-05
17	EX_26dap_M(e)	Bacteroides_ovatus	Bifidobacterium_longum	0.0011873947276751376	2.1601561709822107e-05	2.1601561709822107e-05
17	EX_26dap_M(e)	Bacteroides_uniformis	Bifidobacterium_longum	0.002452947141062592	2.1601561709822107e-05	2.1601561709822107e-05
17	EX_26dap_M(e)	Bacteroides_vulgatus	Bifidobacterium_longum	0.0009258422747249708	2.1601561709822107e-05	2.1601561709822107e-05
17	EX_26dap_M(e)	Bacteroides_fragilis	Blautia_hydrogenotrophica	0.002682853972591025	5.251385695584081e-06	5.251385695584081e-06
17	EX_26dap_M(e)	Bacteroides_ovatus	Blautia_hydrogenotrophica	0.0011873947276751376	5.251385695584081e-06	5.251385695584081e-06
17	EX_26dap_M(e)	Bacteroides_uniformis	Blautia_hydrogenotrophica	0.002452947141062592	5.251385695584081e-06	5.251385695584081e-06
17	EX_26dap_M(e)	Bacteroides_vulgatus	Blautia_hydrogenotrophica	0.0009258422747249708	5.251385695584081e-06	5.251385695584081e-06
18	EX_26dap_M(e)	Bacteroides_fragilis	Prevotella_copri	0.006591773642504132	0.002347316607003307	0.002347316607003307
18	EX_26dap_M(e)	Bacteroides_uniformis	Prevotella_copri	0.0018356863089962821	0.002347316607003307	0.0018356863089962821
18	EX_26dap_M(e)	Bacteroides_fragilis	Anaerostipes_caccae	0.006591773642504132	0.0016540903812685974	0.0016540903812685974
18	EX_26dap_M(e)	Bacteroides_uniformis	Anaerostipes_caccae	0.0018356863089962821	0.0016540903812685974	0.0016540903812685974
18	EX_26dap_M(e)	Bacteroides_fragilis	Bacteroides_caccae	0.006591773642504132	0.0012790498888724288	0.0012790498888724288
18	EX_26dap_M(e)	Bacteroides_uniformis	Bacteroides_caccae	0.0018356863089962821	0.0012790498888724288	0.0012790498888724288
18	EX_26dap_M(e)	Bacteroides_vulgatus	Anaerostipes_caccae	0.001201357323889825	0.0016540903812685974	0.001201357323889825
18	EX_26dap_M(e)	Bacteroides_vulgatus	Bacteroides_caccae	0.001201357323889825	0.0012790498888724288	0.001201357323889825
18	EX_26dap_M(e)	Bacteroides_vulgatus	Prevotella_copri	0.001201357323889825	0.002347316607003307	0.001201357323889825
18	EX_26dap_M(e)	Bacteroides_thetaiotaomicron	Anaerostipes_caccae	0.0008642654709293232	0.0016540903812685974	0.0008642654709293232
18	EX_26dap_M(e)	Bacteroides_thetaiotaomicron	Bacteroides_caccae	0.0008642654709293232	0.0012790498888724288	0.0008642654709293232
18	EX_26dap_M(e)	Bacteroides_thetaiotaomicron	Prevotella_copri	0.0008642654709293232	0.002347316607003307	0.0008642654709293232
18	EX_26dap_M(e)	Bacteroides_fragilis	Clostridium_hiranonis	0.006591773642504132	0.0008189778465104305	0.0008189778465104305
18	EX_26dap_M(e)	Bacteroides_thetaiotaomicron	Clostridium_hiranonis	0.0008642654709293232	0.0008189778465104305	0.0008189778465104305
18	EX_26dap_M(e)	Bacteroides_uniformis	Clostridium_hiranonis	0.0018356863089962821	0.0008189778465104305	0.0008189778465104305
18	EX_26dap_M(e)	Bacteroides_vulgatus	Clostridium_hiranonis	0.001201357323889825	0.0008189778465104305	0.0008189778465104305
18	EX_26dap_M(e)	Bacteroides_fragilis	Bacteroides_cellulosilyticus	0.006591773642504132	0.0006564147960459368	0.0006564147960459368
18	EX_26dap_M(e)	Bacteroides_thetaiotaomicron	Bacteroides_cellulosilyticus	0.0008642654709293232	0.0006564147960459368	0.0006564147960459368
18	EX_26dap_M(e)	Bacteroides_uniformis	Bacteroides_cellulosilyticus	0.0018356863089962821	0.0006564147960459368	0.0006564147960459368
18	EX_26dap_M(e)	Bacteroides_vulgatus	Bacteroides_cellulosilyticus	0.001201357323889825	0.0006564147960459368	0.0006564147960459368
18	EX_26dap_M(e)	Bacteroides_ovatus	Anaerostipes_caccae	0.0005853607317851113	0.0016540903812685974	0.0005853607317851113
18	EX_26dap_M(e)	Bacteroides_ovatus	Bacteroides_caccae	0.0005853607317851113	0.0012790498888724288	0.0005853607317851113
18	EX_26dap_M(e)	Bacteroides_ovatus	Bacteroides_cellulosilyticus	0.0005853607317851113	0.0006564147960459368	0.0005853607317851113
18	EX_26dap_M(e)	Bacteroides_ovatus	Clostridium_hiranonis	0.0005853607317851113	0.0008189778465104305	0.0005853607317851113
18	EX_26dap_M(e)	Bacteroides_ovatus	Prevotella_copri	0.0005853607317851113	0.002347316607003307	0.0005853607317851113
18	EX_26dap_M(e)	Bacteroides_fragilis	Eubacterium_rectale	0.006591773642504132	0.0005138311154149886	0.0005138311154149886
18	EX_26dap_M(e)	Bacteroides_ovatus	Eubacterium_rectale	0.0005853607317851113	0.0005138311154149886	0.0005138311154149886
18	EX_26dap_M(e)	Bacteroides_thetaiotaomicron	Eubacterium_rectale	0.0008642654709293232	0.0005138311154149886	0.0005138311154149886
18	EX_26dap_M(e)	Bacteroides_uniformis	Eubacterium_rectale	0.0018356863089962821	0.0005138311154149886	0.0005138311154149886
18	EX_26dap_M(e)	Bacteroides_vulgatus	Eubacterium_rectale	0.001201357323889825	0.0005138311154149886	0.0005138311154149886
18	EX_26dap_M(e)	Bacteroides_fragilis	Bifidobacterium_pseudocatenulatum	0.006591773642504132	0.00036749282546664135	0.00036749282546664135
18	EX_26dap_M(e)	Bacteroides_ovatus	Bifidobacterium_pseudocatenulatum	0.0005853607317851113	0.00036749282546664135	0.00036749282546664135
18	EX_26dap_M(e)	Bacteroides_thetaiotaomicron	Bifidobacterium_pseudocatenulatum	0.0008642654709293232	0.00036749282546664135	0.00036749282546664135
18	EX_26dap_M(e)	Bacteroides_uniformis	Bifidobacterium_pseudocatenulatum	0.0018356863089962821	0.00036749282546664135	0.00036749282546664135
18	EX_26dap_M(e)	Bacteroides_vulgatus	Bifidobacterium_pseudocatenulatum	0.001201357323889825	0.00036749282546664135	0.00036749282546664135
18	EX_26dap_M(e)	Bacteroides_fragilis	Clostridium_asparagiforme	0.006591773642504132	0.00022694941036253703	0.00022694941036253703
18	EX_26dap_M(e)	Bacteroides_ovatus	Clostridium_asparagiforme	0.0005853607317851113	0.00022694941036253703	0.00022694941036253703
18	EX_26dap_M(e)	Bacteroides_thetaiotaomicron	Clostridium_asparagiforme	0.0008642654709293232	0.00022694941036253703	0.00022694941036253703
18	EX_26dap_M(e)	Bacteroides_uniformis	Clostridium_asparagiforme	0.0018356863089962821	0.00022694941036253703	0.00022694941036253703
18	EX_26dap_M(e)	Bacteroides_vulgatus	Clostridium_asparagiforme	0.001201357323889825	0.00022694941036253703	0.00022694941036253703
18	EX_26dap_M(e)	Bacteroides_fragilis	Parabacteroides_johnsonii	0.006591773642504132	0.00017847227288606948	0.00017847227288606948
18	EX_26dap_M(e)	Bacteroides_ovatus	Parabacteroides_johnsonii	0.0005853607317851113	0.00017847227288606948	0.00017847227288606948
18	EX_26dap_M(e)	Bacteroides_thetaiotaomicron	Parabacteroides_johnsonii	0.0008642654709293232	0.00017847227288606948	0.00017847227288606948
18	EX_26dap_M(e)	Bacteroides_uniformis	Parabacteroides_johnsonii	0.0018356863089962821	0.00017847227288606948	0.00017847227288606948
18	EX_26dap_M(e)	Bacteroides_vulgatus	Parabacteroides_johnsonii	0.001201357323889825	0.00017847227288606948	0.00017847227288606948
18	EX_26dap_M(e)	Bacteroides_fragilis	Bifidobacterium_adolescentis	0.006591773642504132	0.00012798208676080216	0.00012798208676080216
18	EX_26dap_M(e)	Bacteroides_ovatus	Bifidobacterium_adolescentis	0.0005853607317851113	0.00012798208676080216	0.00012798208676080216
18	EX_26dap_M(e)	Bacteroides_thetaiotaomicron	Bifidobacterium_adolescentis	0.0008642654709293232	0.00012798208676080216	0.00012798208676080216
18	EX_26dap_M(e)	Bacteroides_uniformis	Bifidobacterium_adolescentis	0.0018356863089962821	0.00012798208676080216	0.00012798208676080216
18	EX_26dap_M(e)	Bacteroides_vulgatus	Bifidobacterium_adolescentis	0.001201357323889825	0.00012798208676080216	0.00012798208676080216
18	EX_26dap_M(e)	Bacteroides_fragilis	Collinsella_aerofaciens	0.006591773642504132	8.422453021338516e-05	8.422453021338516e-05
18	EX_26dap_M(e)	Bacteroides_ovatus	Collinsella_aerofaciens	0.0005853607317851113	8.422453021338516e-05	8.422453021338516e-05
18	EX_26dap_M(e)	Bacteroides_thetaiotaomicron	Collinsella_aerofaciens	0.0008642654709293232	8.422453021338516e-05	8.422453021338516e-05
18	EX_26dap_M(e)	Bacteroides_uniformis	Collinsella_aerofaciens	0.0018356863089962821	8.422453021338516e-05	8.422453021338516e-05
18	EX_26dap_M(e)	Bacteroides_vulgatus	Collinsella_aerofaciens	0.001201357323889825	8.422453021338516e-05	8.422453021338516e-05
18	EX_26dap_M(e)	Bacteroides_fragilis	Eggerthella_lenta	0.006591773642504132	7.486336607773131e-05	7.486336607773131e-05
18	EX_26dap_M(e)	Bacteroides_ovatus	Eggerthella_lenta	0.0005853607317851113	7.486336607773131e-05	7.486336607773131e-05
18	EX_26dap_M(e)	Bacteroides_thetaiotaomicron	Eggerthella_lenta	0.0008642654709293232	7.486336607773131e-05	7.486336607773131e-05
18	EX_26dap_M(e)	Bacteroides_uniformis	Eggerthella_lenta	0.0018356863089962821	7.486336607773131e-05	7.486336607773131e-05
18	EX_26dap_M(e)	Bacteroides_vulgatus	Eggerthella_lenta	0.001201357323889825	7.486336607773131e-05	7.486336607773131e-05
18	EX_26dap_M(e)	Bacteroides_fragilis	Roseburia_intestinalis	0.006591773642504132	3.631715915880253e-05	3.631715915880253e-05
18	EX_26dap_M(e)	Bacteroides_ovatus	Roseburia_intestinalis	0.0005853607317851113	3.631715915880253e-05	3.631715915880253e-05
18	EX_26dap_M(e)	Bacteroides_thetaiotaomicron	Roseburia_intestinalis	0.0008642654709293232	3.631715915880253e-05	3.631715915880253e-05
18	EX_26dap_M(e)	Bacteroides_uniformis	Roseburia_intestinalis	0.0018356863089962821	3.631715915880253e-05	3.631715915880253e-05
18	EX_26dap_M(e)	Bacteroides_vulgatus	Roseburia_intestinalis	0.001201357323889825	3.631715915880253e-05	3.631715915880253e-05
18	EX_26dap_M(e)	Bacteroides_fragilis	Desulfovibrio_piger	0.006591773642504132	3.390996711594413e-05	3.390996711594413e-05
18	EX_26dap_M(e)	Bacteroides_ovatus	Desulfovibrio_piger	0.0005853607317851113	3.390996711594413e-05	3.390996711594413e-05
18	EX_26dap_M(e)	Bacteroides_thetaiotaomicron	Desulfovibrio_piger	0.0008642654709293232	3.390996711594413e-05	3.390996711594413e-05
18	EX_26dap_M(e)	Bacteroides_uniformis	Desulfovibrio_piger	0.0018356863089962821	3.390996711594413e-05	3.390996711594413e-05
18	EX_26dap_M(e)	Bacteroides_vulgatus	Desulfovibrio_piger	0.001201357323889825	3.390996711594413e-05	3.390996711594413e-05
18	EX_26dap_M(e)	Bacteroides_fragilis	Bifidobacterium_longum	0.006591773642504132	2.1038427806960935e-05	2.1038427806960935e-05
18	EX_26dap_M(e)	Bacteroides_ovatus	Bifidobacterium_longum	0.0005853607317851113	2.1038427806960935e-05	2.1038427806960935e-05
18	EX_26dap_M(e)	Bacteroides_thetaiotaomicron	Bifidobacterium_longum	0.0008642654709293232	2.1038427806960935e-05	2.1038427806960935e-05
18	EX_26dap_M(e)	Bacteroides_uniformis	Bifidobacterium_longum	0.0018356863089962821	2.1038427806960935e-05	2.1038427806960935e-05
18	EX_26dap_M(e)	Bacteroides_vulgatus	Bifidobacterium_longum	0.001201357323889825	2.1038427806960935e-05	2.1038427806960935e-05
18	EX_26dap_M(e)	Bacteroides_fragilis	Blautia_hydrogenotrophica	0.006591773642504132	6.41301716334756e-06	6.41301716334756e-06
18	EX_26dap_M(e)	Bacteroides_ovatus	Blautia_hydrogenotrophica	0.0005853607317851113	6.41301716334756e-06	6.41301716334756e-06
18	EX_26dap_M(e)	Bacteroides_thetaiotaomicron	Blautia_hydrogenotrophica	0.0008642654709293232	6.41301716334756e-06	6.41301716334756e-06
18	EX_26dap_M(e)	Bacteroides_uniformis	Blautia_hydrogenotrophica	0.0018356863089962821	6.41301716334756e-06	6.41301716334756e-06
18	EX_26dap_M(e)	Bacteroides_vulgatus	Blautia_hydrogenotrophica	0.001201357323889825	6.41301716334756e-06	6.41301716334756e-06
19	EX_26dap_M(e)	Bacteroides_fragilis	Prevotella_copri	0.011742509590777722	0.002663295426033187	0.002663295426033187
19	EX_26dap_M(e)	Bacteroides_fragilis	Anaerostipes_caccae	0.011742509590777722	0.0017946873726226492	0.0017946873726226492
19	EX_26dap_M(e)	Bacteroides_fragilis	Bacteroides_caccae	0.011742509590777722	0.0016814095613151838	0.0016814095613151838
19	EX_26dap_M(e)	Bacteroides_uniformis	Anaerostipes_caccae	0.001372952621855851	0.0017946873726226492	0.001372952621855851
19	EX_26dap_M(e)	Bacteroides_uniformis	Bacteroides_caccae	0.001372952621855851	0.0016814095613151838	0.001372952621855851
19	EX_26dap_M(e)	Bacteroides_uniformis	Prevotella_copri	0.001372952621855851	0.002663295426033187	0.001372952621855851
19	EX_26dap_M(e)	Bacteroides_vulgatus	Anaerostipes_caccae	0.0012434990407403348	0.0017946873726226492	0.0012434990407403348
19	EX_26dap_M(e)	Bacteroides_vulgatus	Bacteroides_caccae	0.0012434990407403348	0.0016814095613151838	0.0012434990407403348
19	EX_26dap_M(e)	Bacteroides_vulgatus	Prevotella_copri	0.0012434990407403348	0.002663295426033187	0.0012434990407403348
19	EX_26dap_M(e)	Bacteroides_fragilis	Clostridium_hiranonis	0.011742509590777722	0.0008866262105042893	0.0008866262105042893
19	EX_26dap_M(e)	Bacteroides_uniformis	Clostridium_hiranonis	0.001372952621855851	0.0008866262105042893	0.0008866262105042893
19	EX_26dap_M(e)	Bacteroides_vulgatus	Clostridium_hiranonis	0.0012434990407403348	0.0008866262105042893	0.0008866262105042893
19	EX_26dap_M(e)	Bacteroides_thetaiotaomicron	Anaerostipes_caccae	0.0008347534427766706	0.0017946873726226492	0.0008347534427766706
19	EX_26dap_M(e)	Bacteroides_thetaiotaomicron	Bacteroides_caccae	0.0008347534427766706	0.0016814095613151838	0.0008347534427766706
19	EX_26dap_M(e)	Bacteroides_thetaiotaomicron	Clostridium_hiranonis	0.0008347534427766706	0.0008866262105042893	0.0008347534427766706
19	EX_26dap_M(e)	Bacteroides_thetaiotaomicron	Prevotella_copri	0.0008347534427766706	0.002663295426033187	0.0008347534427766706
19	EX_26dap_M(e)	Bacteroides_fragilis	Eubacterium_rectale	0.011742509590777722	0.0006667067624103058	0.0006667067624103058
19	EX_26dap_M(e)	Bacteroides_thetaiotaomicron	Eubacterium_rectale	0.0008347534427766706	0.0006667067624103058	0.0006667067624103058
19	EX_26dap_M(e)	Bacteroides_uniformis	Eubacterium_rectale	0.001372952621855851	0.0006667067624103058	0.0006667067624103058
19	EX_26dap_M(e)	Bacteroides_vulgatus	Eubacterium_rectale	0.0012434990407403348	0.0006667067624103058	0.0006667067624103058
19	EX_26dap_M(e)	Bacteroides_fragilis	Bacteroides_cellulosilyticus	0.011742509590777722	0.0005629824600183378	0.0005629824600183378
19	EX_26dap_M(e)	Bacteroides_thetaiotaomicron	Bacteroides_cellulosilyticus	0.0008347534427766706	0.0005629824600183378	0.0005629824600183378
19	EX_26dap_M(e)	Bacteroides_uniformis	Bacteroides_cellulosilyticus	0.001372952621855851	0.0005629824600183378	0.0005629824600183378
19	EX_26dap_M(e)	Bacteroides_vulgatus	Bacteroides_cellulosilyticus	0.0012434990407403348	0.0005629824600183378	0.0005629824600183378
19	EX_26dap_M(e)	Bacteroides_fragilis	Bifidobacterium_pseudocatenulatum	0.011742509590777722	0.0003936115353210244	0.0003936115353210244
19	EX_26dap_M(e)	Bacteroides_thetaiotaomicron	Bifidobacterium_pseudocatenulatum	0.0008347534427766706	0.0003936115353210244	0.0003936115353210244
19	EX_26dap_M(e)	Bacteroides_uniformis	Bifidobacterium_pseudocatenulatum	0.001372952621855851	0.0003936115353210244	0.0003936115353210244
19	EX_26dap_M(e)	Bacteroides_vulgatus	Bifidobacterium_pseudocatenulatum	0.0012434990407403348	0.0003936115353210244	0.0003936115353210244
19	EX_26dap_M(e)	Bacteroides_fragilis	Clostridium_asparagiforme	0.011742509590777722	0.00022097361079237025	0.00022097361079237025
19	EX_26dap_M(e)	Bacteroides_thetaiotaomicron	Clostridium_asparagiforme	0.0008347534427766706	0.00022097361079237025	0.00022097361079237025
19	EX_26dap_M(e)	Bacteroides_uniformis	Clostridium_asparagiforme	0.001372952621855851	0.00022097361079237025	0.00022097361079237025
19	EX_26dap_M(e)	Bacteroides_vulgatus	Clostridium_asparagiforme	0.0012434990407403348	0.00022097361079237025	0.00022097361079237025
19	EX_26dap_M(e)	Bacteroides_fragilis	Parabacteroides_johnsonii	0.011742509590777722	0.00019869237000663594	0.00019869237000663594
19	EX_26dap_M(e)	Bacteroides_thetaiotaomicron	Parabacteroides_johnsonii	0.0008347534427766706	0.00019869237000663594	0.00019869237000663594
19	EX_26dap_M(e)	Bacteroides_uniformis	Parabacteroides_johnsonii	0.001372952621855851	0.00019869237000663594	0.00019869237000663594
19	EX_26dap_M(e)	Bacteroides_vulgatus	Parabacteroides_johnsonii	0.0012434990407403348	0.00019869237000663594	0.00019869237000663594
19	EX_26dap_M(e)	Bacteroides_fragilis	Bifidobacterium_adolescentis	0.011742509590777722	0.0001238693181748041	0.0001238693181748041
19	EX_26dap_M(e)	Bacteroides_thetaiotaomicron	Bifidobacterium_adolescentis	0.0008347534427766706	0.0001238693181748041	0.0001238693181748041
19	EX_26dap_M(e)	Bacteroides_uniformis	Bifidobacterium_adolescentis	0.001372952621855851	0.0001238693181748041	0.0001238693181748041
19	EX_26dap_M(e)	Bacteroides_vulgatus	Bifidobacterium_adolescentis	0.0012434990407403348	0.0001238693181748041	0.0001238693181748041
19	EX_26dap_M(e)	Bacteroides_fragilis	Eggerthella_lenta	0.011742509590777722	8.320510820204017e-05	8.320510820204017e-05
19	EX_26dap_M(e)	Bacteroides_thetaiotaomicron	Eggerthella_lenta	0.0008347534427766706	8.320510820204017e-05	8.320510820204017e-05
19	EX_26dap_M(e)	Bacteroides_uniformis	Eggerthella_lenta	0.001372952621855851	8.320510820204017e-05	8.320510820204017e-05
19	EX_26dap_M(e)	Bacteroides_vulgatus	Eggerthella_lenta	0.0012434990407403348	8.320510820204017e-05	8.320510820204017e-05
19	EX_26dap_M(e)	Bacteroides_fragilis	Collinsella_aerofaciens	0.011742509590777722	7.97624256398524e-05	7.97624256398524e-05
19	EX_26dap_M(e)	Bacteroides_thetaiotaomicron	Collinsella_aerofaciens	0.0008347534427766706	7.97624256398524e-05	7.97624256398524e-05
19	EX_26dap_M(e)	Bacteroides_uniformis	Collinsella_aerofaciens	0.001372952621855851	7.97624256398524e-05	7.97624256398524e-05
19	EX_26dap_M(e)	Bacteroides_vulgatus	Collinsella_aerofaciens	0.0012434990407403348	7.97624256398524e-05	7.97624256398524e-05
19	EX_26dap_M(e)	Bacteroides_fragilis	Desulfovibrio_piger	0.011742509590777722	5.0627186378647516e-05	5.0627186378647516e-05
19	EX_26dap_M(e)	Bacteroides_thetaiotaomicron	Desulfovibrio_piger	0.0008347534427766706	5.0627186378647516e-05	5.0627186378647516e-05
19	EX_26dap_M(e)	Bacteroides_uniformis	Desulfovibrio_piger	0.001372952621855851	5.0627186378647516e-05	5.0627186378647516e-05
19	EX_26dap_M(e)	Bacteroides_vulgatus	Desulfovibrio_piger	0.0012434990407403348	5.0627186378647516e-05	5.0627186378647516e-05
19	EX_26dap_M(e)	Bacteroides_fragilis	Roseburia_intestinalis	0.011742509590777722	3.484342797211262e-05	3.484342797211262e-05
19	EX_26dap_M(e)	Bacteroides_thetaiotaomicron	Roseburia_intestinalis	0.0008347534427766706	3.484342797211262e-05	3.484342797211262e-05
19	EX_26dap_M(e)	Bacteroides_uniformis	Roseburia_intestinalis	0.001372952621855851	3.484342797211262e-05	3.484342797211262e-05
19	EX_26dap_M(e)	Bacteroides_vulgatus	Roseburia_intestinalis	0.0012434990407403348	3.484342797211262e-05	3.484342797211262e-05
19	EX_26dap_M(e)	Bacteroides_fragilis	Bifidobacterium_longum	0.011742509590777722	2.7666239828823615e-05	2.7666239828823615e-05
19	EX_26dap_M(e)	Bacteroides_thetaiotaomicron	Bifidobacterium_longum	0.0008347534427766706	2.7666239828823615e-05	2.7666239828823615e-05
19	EX_26dap_M(e)	Bacteroides_uniformis	Bifidobacterium_longum	0.001372952621855851	2.7666239828823615e-05	2.7666239828823615e-05
19	EX_26dap_M(e)	Bacteroides_vulgatus	Bifidobacterium_longum	0.0012434990407403348	2.7666239828823615e-05	2.7666239828823615e-05
19	EX_26dap_M(e)	Bacteroides_ovatus	Anaerostipes_caccae	2.0156279575539926e-05	0.0017946873726226492	2.0156279575539926e-05
19	EX_26dap_M(e)	Bacteroides_ovatus	Bacteroides_caccae	2.0156279575539926e-05	0.0016814095613151838	2.0156279575539926e-05
19	EX_26dap_M(e)	Bacteroides_ovatus	Bacteroides_cellulosilyticus	2.0156279575539926e-05	0.0005629824600183378	2.0156279575539926e-05
19	EX_26dap_M(e)	Bacteroides_ovatus	Bifidobacterium_adolescentis	2.0156279575539926e-05	0.0001238693181748041	2.0156279575539926e-05
19	EX_26dap_M(e)	Bacteroides_ovatus	Bifidobacterium_longum	2.0156279575539926e-05	2.7666239828823615e-05	2.0156279575539926e-05
19	EX_26dap_M(e)	Bacteroides_ovatus	Bifidobacterium_pseudocatenulatum	2.0156279575539926e-05	0.0003936115353210244	2.0156279575539926e-05
19	EX_26dap_M(e)	Bacteroides_ovatus	Clostridium_asparagiforme	2.0156279575539926e-05	0.00022097361079237025	2.0156279575539926e-05
19	EX_26dap_M(e)	Bacteroides_ovatus	Clostridium_hiranonis	2.0156279575539926e-05	0.0008866262105042893	2.0156279575539926e-05
19	EX_26dap_M(e)	Bacteroides_ovatus	Collinsella_aerofaciens	2.0156279575539926e-05	7.97624256398524e-05	2.0156279575539926e-05
19	EX_26dap_M(e)	Bacteroides_ovatus	Desulfovibrio_piger	2.0156279575539926e-05	5.0627186378647516e-05	2.0156279575539926e-05
19	EX_26dap_M(e)	Bacteroides_ovatus	Eggerthella_lenta	2.0156279575539926e-05	8.320510820204017e-05	2.0156279575539926e-05
19	EX_26dap_M(e)	Bacteroides_ovatus	Eubacterium_rectale	2.0156279575539926e-05	0.0006667067624103058	2.0156279575539926e-05
19	EX_26dap_M(e)	Bacteroides_ovatus	Parabacteroides_johnsonii	2.0156279575539926e-05	0.00019869237000663594	2.0156279575539926e-05
19	EX_26dap_M(e)	Bacteroides_ovatus	Prevotella_copri	2.0156279575539926e-05	0.002663295426033187	2.0156279575539926e-05
19	EX_26dap_M(e)	Bacteroides_ovatus	Roseburia_intestinalis	2.0156279575539926e-05	3.484342797211262e-05	2.0156279575539926e-05
19	EX_26dap_M(e)	Bacteroides_fragilis	Blautia_hydrogenotrophica	0.011742509590777722	7.160748283360665e-06	7.160748283360665e-06
19	EX_26dap_M(e)	Bacteroides_ovatus	Blautia_hydrogenotrophica	2.0156279575539926e-05	7.160748283360665e-06	7.160748283360665e-06
19	EX_26dap_M(e)	Bacteroides_thetaiotaomicron	Blautia_hydrogenotrophica	0.0008347534427766706	7.160748283360665e-06	7.160748283360665e-06
19	EX_26dap_M(e)	Bacteroides_uniformis	Blautia_hydrogenotrophica	0.001372952621855851	7.160748283360665e-06	7.160748283360665e-06
19	EX_26dap_M(e)	Bacteroides_vulgatus	Blautia_hydrogenotrophica	0.0012434990407403348	7.160748283360665e-06	7.160748283360665e-06
20	EX_26dap_M(e)	Bacteroides_fragilis	Prevotella_copri	0.007222418227879205	0.0030618068163646055	0.0030618068163646055
20	EX_26dap_M(e)	Bacteroides_fragilis	Bacteroides_caccae	0.007222418227879205	0.002416753724118857	0.002416753724118857
20	EX_26dap_M(e)	Bacteroides_fragilis	Anaerostipes_caccae	0.007222418227879205	0.0020087829061236928	0.0020087829061236928
20	EX_26dap_M(e)	Bacteroides_vulgatus	Anaerostipes_caccae	0.001309721447756733	0.0020087829061236928	0.001309721447756733
20	EX_26dap_M(e)	Bacteroides_vulgatus	Bacteroides_caccae	0.001309721447756733	0.002416753724118857	0.001309721447756733
20	EX_26dap_M(e)	Bacteroides_vulgatus	Prevotella_copri	0.001309721447756733	0.0030618068163646055	0.001309721447756733
20	EX_26dap_M(e)	Bacteroides_fragilis	Bacteroides_cellulosilyticus	0.007222418227879205	0.001290318150091516	0.001290318150091516
20	EX_26dap_M(e)	Bacteroides_vulgatus	Bacteroides_cellulosilyticus	0.001309721447756733	0.001290318150091516	0.001290318150091516
20	EX_26dap_M(e)	Bacteroides_uniformis	Anaerostipes_caccae	0.0008848269981050091	0.0020087829061236928	0.0008848269981050091
20	EX_26dap_M(e)	Bacteroides_uniformis	Bacteroides_caccae	0.0008848269981050091	0.002416753724118857	0.0008848269981050091
20	EX_26dap_M(e)	Bacteroides_uniformis	Bacteroides_cellulosilyticus	0.0008848269981050091	0.001290318150091516	0.0008848269981050091
20	EX_26dap_M(e)	Bacteroides_uniformis	Prevotella_copri	0.0008848269981050091	0.0030618068163646055	0.0008848269981050091
20	EX_26dap_M(e)	Bacteroides_fragilis	Clostridium_hiranonis	0.007222418227879205	0.0007177155426520025	0.0007177155426520025
20	EX_26dap_M(e)	Bacteroides_uniformis	Clostridium_hiranonis	0.0008848269981050091	0.0007177155426520025	0.0007177155426520025
20	EX_26dap_M(e)	Bacteroides_vulgatus	Clostridium_hiranonis	0.001309721447756733	0.0007177155426520025	0.0007177155426520025
20	EX_26dap_M(e)	Bacteroides_fragilis	Eubacterium_rectale	0.007222418227879205	0.0006728572432955504	0.0006728572432955504
20	EX_26dap_M(e)	Bacteroides_uniformis	Eubacterium_rectale	0.0008848269981050091	0.0006728572432955504	0.0006728572432955504
20	EX_26dap_M(e)	Bacteroides_vulgatus	Eubacterium_rectale	0.001309721447756733	0.0006728572432955504	0.0006728572432955504
20	EX_26dap_M(e)	Bacteroides_thetaiotaomicron	Anaerostipes_caccae	0.0005969467199325125	0.0020087829061236928	0.0005969467199325125
20	EX_26dap_M(e)	Bacteroides_thetaiotaomicron	Bacteroides_caccae	0.0005969467199325125	0.002416753724118857	0.0005969467199325125
20	EX_26dap_M(e)	Bacteroides_thetaiotaomicron	Bacteroides_cellulosilyticus	0.0005969467199325125	0.001290318150091516	0.0005969467199325125
20	EX_26dap_M(e)	Bacteroides_thetaiotaomicron	Clostridium_hiranonis	0.0005969467199325125	0.0007177155426520025	0.0005969467199325125
20	EX_26dap_M(e)	Bacteroides_thetaiotaomicron	Eubacterium_rectale	0.0005969467199325125	0.0006728572432955504	0.0005969467199325125
20	EX_26dap_M(e)	Bacteroides_thetaiotaomicron	Prevotella_copri	0.0005969467199325125	0.0030618068163646055	0.0005969467199325125
20	EX_26dap_M(e)	Bacteroides_fragilis	Bifidobacterium_adolescentis	0.007222418227879205	0.0004697495744287211	0.0004697495744287211
20	EX_26dap_M(e)	Bacteroides_thetaiotaomicron	Bifidobacterium_adolescentis	0.0005969467199325125	0.0004697495744287211	0.0004697495744287211
20	EX_26dap_M(e)	Bacteroides_uniformis	Bifidobacterium_adolescentis	0.0008848269981050091	0.0004697495744287211	0.0004697495744287211
20	EX_26dap_M(e)	Bacteroides_vulgatus	Bifidobacterium_adolescentis	0.001309721447756733	0.0004697495744287211	0.0004697495744287211
20	EX_26dap_M(e)	Bacteroides_fragilis	Bifidobacterium_pseudocatenulatum	0.007222418227879205	0.00035704326070756716	0.00035704326070756716
20	EX_26dap_M(e)	Bacteroides_thetaiotaomicron	Bifidobacterium_pseudocatenulatum	0.0005969467199325125	0.00035704326070756716	0.00035704326070756716
20	EX_26dap_M(e)	Bacteroides_uniformis	Bifidobacterium_pseudocatenulatum	0.0008848269981050091	0.00035704326070756716	0.00035704326070756716
20	EX_26dap_M(e)	Bacteroides_vulgatus	Bifidobacterium_pseudocatenulatum	0.001309721447756733	0.00035704326070756716	0.00035704326070756716
20	EX_26dap_M(e)	Bacteroides_fragilis	Bacteroides_ovatus	0.007222418227879205	0.0003383619427839424	0.0003383619427839424
20	EX_26dap_M(e)	Bacteroides_thetaiotaomicron	Bacteroides_ovatus	0.0005969467199325125	0.0003383619427839424	0.0003383619427839424
20	EX_26dap_M(e)	Bacteroides_uniformis	Bacteroides_ovatus	0.0008848269981050091	0.0003383619427839424	0.0003383619427839424
20	EX_26dap_M(e)	Bacteroides_vulgatus	Bacteroides_ovatus	0.001309721447756733	0.0003383619427839424	0.0003383619427839424
20	EX_26dap_M(e)	Bacteroides_fragilis	Parabacteroides_johnsonii	0.007222418227879205	0.0003182436105442646	0.0003182436105442646
20	EX_26dap_M(e)	Bacteroides_thetaiotaomicron	Parabacteroides_johnsonii	0.0005969467199325125	0.0003182436105442646	0.0003182436105442646
20	EX_26dap_M(e)	Bacteroides_uniformis	Parabacteroides_johnsonii	0.0008848269981050091	0.0003182436105442646	0.0003182436105442646
20	EX_26dap_M(e)	Bacteroides_vulgatus	Parabacteroides_johnsonii	0.001309721447756733	0.0003182436105442646	0.0003182436105442646
20	EX_26dap_M(e)	Bacteroides_fragilis	Clostridium_asparagiforme	0.007222418227879205	0.00022252734414097297	0.00022252734414097297
20	EX_26dap_M(e)	Bacteroides_thetaiotaomicron	Clostridium_asparagiforme	0.0005969467199325125	0.00022252734414097297	0.00022252734414097297
20	EX_26dap_M(e)	Bacteroides_uniformis	Clostridium_asparagiforme	0.0008848269981050091	0.00022252734414097297	0.00022252734414097297
20	EX_26dap_M(e)	Bacteroides_vulgatus	Clostridium_asparagiforme	0.001309721447756733	0.00022252734414097297	0.00022252734414097297
20	EX_26dap_M(e)	Bacteroides_fragilis	Eggerthella_lenta	0.007222418227879205	9.18917270769428e-05	9.18917270769428e-05
20	EX_26dap_M(e)	Bacteroides_thetaiotaomicron	Eggerthella_lenta	0.0005969467199325125	9.18917270769428e-05	9.18917270769428e-05
20	EX_26dap_M(e)	Bacteroides_uniformis	Eggerthella_lenta	0.0008848269981050091	9.18917270769428e-05	9.18917270769428e-05
20	EX_26dap_M(e)	Bacteroides_vulgatus	Eggerthella_lenta	0.001309721447756733	9.18917270769428e-05	9.18917270769428e-05
20	EX_26dap_M(e)	Bacteroides_fragilis	Desulfovibrio_piger	0.007222418227879205	8.51487826476357e-05	8.51487826476357e-05
20	EX_26dap_M(e)	Bacteroides_thetaiotaomicron	Desulfovibrio_piger	0.0005969467199325125	8.51487826476357e-05	8.51487826476357e-05
20	EX_26dap_M(e)	Bacteroides_uniformis	Desulfovibrio_piger	0.0008848269981050091	8.51487826476357e-05	8.51487826476357e-05
20	EX_26dap_M(e)	Bacteroides_vulgatus	Desulfovibrio_piger	0.001309721447756733	8.51487826476357e-05	8.51487826476357e-05
20	EX_26dap_M(e)	Bacteroides_fragilis	Collinsella_aerofaciens	0.007222418227879205	7.362235716734394e-05	7.362235716734394e-05
20	EX_26dap_M(e)	Bacteroides_thetaiotaomicron	Collinsella_aerofaciens	0.0005969467199325125	7.362235716734394e-05	7.362235716734394e-05
20	EX_26dap_M(e)	Bacteroides_uniformis	Collinsella_aerofaciens	0.0008848269981050091	7.362235716734394e-05	7.362235716734394e-05
20	EX_26dap_M(e)	Bacteroides_vulgatus	Collinsella_aerofaciens	0.001309721447756733	7.362235716734394e-05	7.362235716734394e-05
20	EX_26dap_M(e)	Bacteroides_fragilis	Roseburia_intestinalis	0.007222418227879205	3.672989285773328e-05	3.672989285773328e-05
20	EX_26dap_M(e)	Bacteroides_thetaiotaomicron	Roseburia_intestinalis	0.0005969467199325125	3.672989285773328e-05	3.672989285773328e-05
20	EX_26dap_M(e)	Bacteroides_uniformis	Roseburia_intestinalis	0.0008848269981050091	3.672989285773328e-05	3.672989285773328e-05
20	EX_26dap_M(e)	Bacteroides_vulgatus	Roseburia_intestinalis	0.001309721447756733	3.672989285773328e-05	3.672989285773328e-05
20	EX_26dap_M(e)	Bacteroides_fragilis	Bifidobacterium_longum	0.007222418227879205	3.363235607114132e-05	3.363235607114132e-05
20	EX_26dap_M(e)	Bacteroides_thetaiotaomicron	Bifidobacterium_longum	0.0005969467199325125	3.363235607114132e-05	3.363235607114132e-05
20	EX_26dap_M(e)	Bacteroides_uniformis	Bifidobacterium_longum	0.0008848269981050091	3.363235607114132e-05	3.363235607114132e-05
20	EX_26dap_M(e)	Bacteroides_vulgatus	Bifidobacterium_longum	0.001309721447756733	3.363235607114132e-05	3.363235607114132e-05
20	EX_26dap_M(e)	Bacteroides_fragilis	Blautia_hydrogenotrophica	0.007222418227879205	7.253395455395179e-06	7.253395455395179e-06
20	EX_26dap_M(e)	Bacteroides_thetaiotaomicron	Blautia_hydrogenotrophica	0.0005969467199325125	7.253395455395179e-06	7.253395455395179e-06
20	EX_26dap_M(e)	Bacteroides_uniformis	Blautia_hydrogenotrophica	0.0008848269981050091	7.253395455395179e-06	7.253395455395179e-06
20	EX_26dap_M(e)	Bacteroides_vulgatus	Blautia_hydrogenotrophica	0.001309721447756733	7.253395455395179e-06	7.253395455395179e-06
21	EX_26dap_M(e)	Bacteroides_fragilis	Prevotella_copri	0.008916682079067994	0.002479985930208908	0.002479985930208908
21	EX_26dap_M(e)	Bacteroides_fragilis	Anaerostipes_caccae	0.008916682079067994	0.00154013233604287	0.00154013233604287
21	EX_26dap_M(e)	Bacteroides_fragilis	Bacteroides_caccae	0.008916682079067994	0.0009849333855749527	0.0009849333855749527
21	EX_26dap_M(e)	Bacteroides_vulgatus	Anaerostipes_caccae	0.0008468111931744433	0.00154013233604287	0.0008468111931744433
21	EX_26dap_M(e)	Bacteroides_vulgatus	Bacteroides_caccae	0.0008468111931744433	0.0009849333855749527	0.0008468111931744433
21	EX_26dap_M(e)	Bacteroides_vulgatus	Prevotella_copri	0.0008468111931744433	0.002479985930208908	0.0008468111931744433
21	EX_26dap_M(e)	Bacteroides_fragilis	Bifidobacterium_adolescentis	0.008916682079067994	0.0008150806705168477	0.0008150806705168477
21	EX_26dap_M(e)	Bacteroides_vulgatus	Bifidobacterium_adolescentis	0.0008468111931744433	0.0008150806705168477	0.0008150806705168477
21	EX_26dap_M(e)	Bacteroides_fragilis	Clostridium_hiranonis	0.008916682079067994	0.0006707638751949709	0.0006707638751949709
21	EX_26dap_M(e)	Bacteroides_vulgatus	Clostridium_hiranonis	0.0008468111931744433	0.0006707638751949709	0.0006707638751949709
21	EX_26dap_M(e)	Bacteroides_fragilis	Bifidobacterium_pseudocatenulatum	0.008916682079067994	0.00043151513401601816	0.00043151513401601816
21	EX_26dap_M(e)	Bacteroides_vulgatus	Bifidobacterium_pseudocatenulatum	0.0008468111931744433	0.00043151513401601816	0.00043151513401601816
21	EX_26dap_M(e)	Bacteroides_fragilis	Eubacterium_rectale	0.008916682079067994	0.00041375304806874516	0.00041375304806874516
21	EX_26dap_M(e)	Bacteroides_vulgatus	Eubacterium_rectale	0.0008468111931744433	0.00041375304806874516	0.00041375304806874516
21	EX_26dap_M(e)	Bacteroides_uniformis	Anaerostipes_caccae	0.0003944403484451174	0.00154013233604287	0.0003944403484451174
21	EX_26dap_M(e)	Bacteroides_uniformis	Bacteroides_caccae	0.0003944403484451174	0.0009849333855749527	0.0003944403484451174
21	EX_26dap_M(e)	Bacteroides_uniformis	Bifidobacterium_adolescentis	0.0003944403484451174	0.0008150806705168477	0.0003944403484451174
21	EX_26dap_M(e)	Bacteroides_uniformis	Bifidobacterium_pseudocatenulatum	0.0003944403484451174	0.00043151513401601816	0.0003944403484451174
21	EX_26dap_M(e)	Bacteroides_uniformis	Clostridium_hiranonis	0.0003944403484451174	0.0006707638751949709	0.0003944403484451174
21	EX_26dap_M(e)	Bacteroides_uniformis	Eubacterium_rectale	0.0003944403484451174	0.00041375304806874516	0.0003944403484451174
21	EX_26dap_M(e)	Bacteroides_uniformis	Prevotella_copri	0.0003944403484451174	0.002479985930208908	0.0003944403484451174
21	EX_26dap_M(e)	Bacteroides_fragilis	Bacteroides_ovatus	0.008916682079067994	0.0003558454581789331	0.0003558454581789331
21	EX_26dap_M(e)	Bacteroides_uniformis	Bacteroides_ovatus	0.0003944403484451174	0.0003558454581789331	0.0003558454581789331
21	EX_26dap_M(e)	Bacteroides_vulgatus	Bacteroides_ovatus	0.0008468111931744433	0.0003558454581789331	0.0003558454581789331
21	EX_26dap_M(e)	Bacteroides_fragilis	Parabacteroides_johnsonii	0.008916682079067994	0.0002077049184281217	0.0002077049184281217
21	EX_26dap_M(e)	Bacteroides_uniformis	Parabacteroides_johnsonii	0.0003944403484451174	0.0002077049184281217	0.0002077049184281217
21	EX_26dap_M(e)	Bacteroides_vulgatus	Parabacteroides_johnsonii	0.0008468111931744433	0.0002077049184281217	0.0002077049184281217
21	EX_26dap_M(e)	Bacteroides_fragilis	Clostridium_asparagiforme	0.008916682079067994	0.00018551253394992495	0.00018551253394992495
21	EX_26dap_M(e)	Bacteroides_uniformis	Clostridium_asparagiforme	0.0003944403484451174	0.00018551253394992495	0.00018551253394992495
21	EX_26dap_M(e)	Bacteroides_vulgatus	Clostridium_asparagiforme	0.0008468111931744433	0.00018551253394992495	0.00018551253394992495
21	EX_26dap_M(e)	Bacteroides_cellulosilyticus	Anaerostipes_caccae	0.0001282836016644406	0.00154013233604287	0.0001282836016644406
21	EX_26dap_M(e)	Bacteroides_cellulosilyticus	Bacteroides_caccae	0.0001282836016644406	0.0009849333855749527	0.0001282836016644406
21	EX_26dap_M(e)	Bacteroides_cellulosilyticus	Bacteroides_ovatus	0.0001282836016644406	0.0003558454581789331	0.0001282836016644406
21	EX_26dap_M(e)	Bacteroides_cellulosilyticus	Bifidobacterium_adolescentis	0.0001282836016644406	0.0008150806705168477	0.0001282836016644406
21	EX_26dap_M(e)	Bacteroides_cellulosilyticus	Bifidobacterium_pseudocatenulatum	0.0001282836016644406	0.00043151513401601816	0.0001282836016644406
21	EX_26dap_M(e)	Bacteroides_cellulosilyticus	Clostridium_asparagiforme	0.0001282836016644406	0.00018551253394992495	0.0001282836016644406
21	EX_26dap_M(e)	Bacteroides_cellulosilyticus	Clostridium_hiranonis	0.0001282836016644406	0.0006707638751949709	0.0001282836016644406
21	EX_26dap_M(e)	Bacteroides_cellulosilyticus	Eubacterium_rectale	0.0001282836016644406	0.00041375304806874516	0.0001282836016644406
21	EX_26dap_M(e)	Bacteroides_cellulosilyticus	Parabacteroides_johnsonii	0.0001282836016644406	0.0002077049184281217	0.0001282836016644406
21	EX_26dap_M(e)	Bacteroides_cellulosilyticus	Prevotella_copri	0.0001282836016644406	0.002479985930208908	0.0001282836016644406
21	EX_26dap_M(e)	Bacteroides_cellulosilyticus	Eggerthella_lenta	0.0001282836016644406	9.117137701935257e-05	9.117137701935257e-05
21	EX_26dap_M(e)	Bacteroides_fragilis	Eggerthella_lenta	0.008916682079067994	9.117137701935257e-05	9.117137701935257e-05
21	EX_26dap_M(e)	Bacteroides_uniformis	Eggerthella_lenta	0.0003944403484451174	9.117137701935257e-05	9.117137701935257e-05
21	EX_26dap_M(e)	Bacteroides_vulgatus	Eggerthella_lenta	0.0008468111931744433	9.117137701935257e-05	9.117137701935257e-05
21	EX_26dap_M(e)	Bacteroides_cellulosilyticus	Desulfovibrio_piger	0.0001282836016644406	7.211413209326637e-05	7.211413209326637e-05
21	EX_26dap_M(e)	Bacteroides_fragilis	Desulfovibrio_piger	0.008916682079067994	7.211413209326637e-05	7.211413209326637e-05
21	EX_26dap_M(e)	Bacteroides_uniformis	Desulfovibrio_piger	0.0003944403484451174	7.211413209326637e-05	7.211413209326637e-05
21	EX_26dap_M(e)	Bacteroides_vulgatus	Desulfovibrio_piger	0.0008468111931744433	7.211413209326637e-05	7.211413209326637e-05
21	EX_26dap_M(e)	Bacteroides_cellulosilyticus	Collinsella_aerofaciens	0.0001282836016644406	6.586519078145827e-05	6.586519078145827e-05
21	EX_26dap_M(e)	Bacteroides_fragilis	Collinsella_aerofaciens	0.008916682079067994	6.586519078145827e-05	6.586519078145827e-05
21	EX_26dap_M(e)	Bacteroides_uniformis	Collinsella_aerofaciens	0.0003944403484451174	6.586519078145827e-05	6.586519078145827e-05
21	EX_26dap_M(e)	Bacteroides_vulgatus	Collinsella_aerofaciens	0.0008468111931744433	6.586519078145827e-05	6.586519078145827e-05
21	EX_26dap_M(e)	Bacteroides_cellulosilyticus	Bacteroides_thetaiotaomicron	0.0001282836016644406	4.6523838647077885e-05	4.6523838647077885e-05
21	EX_26dap_M(e)	Bacteroides_fragilis	Bacteroides_thetaiotaomicron	0.008916682079067994	4.6523838647077885e-05	4.6523838647077885e-05
21	EX_26dap_M(e)	Bacteroides_uniformis	Bacteroides_thetaiotaomicron	0.0003944403484451174	4.6523838647077885e-05	4.6523838647077885e-05
21	EX_26dap_M(e)	Bacteroides_vulgatus	Bacteroides_thetaiotaomicron	0.0008468111931744433	4.6523838647077885e-05	4.6523838647077885e-05
21	EX_26dap_M(e)	Bacteroides_cellulosilyticus	Roseburia_intestinalis	0.0001282836016644406	3.839272037876703e-05	3.839272037876703e-05
21	EX_26dap_M(e)	Bacteroides_fragilis	Roseburia_intestinalis	0.008916682079067994	3.839272037876703e-05	3.839272037876703e-05
21	EX_26dap_M(e)	Bacteroides_uniformis	Roseburia_intestinalis	0.0003944403484451174	3.839272037876703e-05	3.839272037876703e-05
21	EX_26dap_M(e)	Bacteroides_vulgatus	Roseburia_intestinalis	0.0008468111931744433	3.839272037876703e-05	3.839272037876703e-05
21	EX_26dap_M(e)	Bacteroides_cellulosilyticus	Bifidobacterium_longum	0.0001282836016644406	2.39862169231857e-05	2.39862169231857e-05
21	EX_26dap_M(e)	Bacteroides_fragilis	Bifidobacterium_longum	0.008916682079067994	2.39862169231857e-05	2.39862169231857e-05
21	EX_26dap_M(e)	Bacteroides_uniformis	Bifidobacterium_longum	0.0003944403484451174	2.39862169231857e-05	2.39862169231857e-05
21	EX_26dap_M(e)	Bacteroides_vulgatus	Bifidobacterium_longum	0.0008468111931744433	2.39862169231857e-05	2.39862169231857e-05
21	EX_26dap_M(e)	Bacteroides_cellulosilyticus	Blautia_hydrogenotrophica	0.0001282836016644406	6.479016740491474e-06	6.479016740491474e-06
21	EX_26dap_M(e)	Bacteroides_fragilis	Blautia_hydrogenotrophica	0.008916682079067994	6.479016740491474e-06	6.479016740491474e-06
21	EX_26dap_M(e)	Bacteroides_uniformis	Blautia_hydrogenotrophica	0.0003944403484451174	6.479016740491474e-06	6.479016740491474e-06
21	EX_26dap_M(e)	Bacteroides_vulgatus	Blautia_hydrogenotrophica	0.0008468111931744433	6.479016740491474e-06	6.479016740491474e-06
22	EX_26dap_M(e)	Bacteroides_fragilis	Prevotella_copri	0.004778462935871358	0.0026961008437674417	0.0026961008437674417
22	EX_26dap_M(e)	Bacteroides_fragilis	Anaerostipes_caccae	0.004778462935871358	0.0019561311093398543	0.0019561311093398543
22	EX_26dap_M(e)	Bacteroides_cellulosilyticus	Anaerostipes_caccae	0.0016203322176409193	0.0019561311093398543	0.0016203322176409193
22	EX_26dap_M(e)	Bacteroides_cellulosilyticus	Prevotella_copri	0.0016203322176409193	0.0026961008437674417	0.0016203322176409193
22	EX_26dap_M(e)	Bacteroides_cellulosilyticus	Bacteroides_thetaiotaomicron	0.0016203322176409193	0.0008629049540701892	0.0008629049540701892
22	EX_26dap_M(e)	Bacteroides_fragilis	Bacteroides_thetaiotaomicron	0.004778462935871358	0.0008629049540701892	0.0008629049540701892
22	EX_26dap_M(e)	Bacteroides_caccae	Anaerostipes_caccae	0.0008446738956008247	0.0019561311093398543	0.0008446738956008247
22	EX_26dap_M(e)	Bacteroides_caccae	Bacteroides_thetaiotaomicron	0.0008446738956008247	0.0008629049540701892	0.0008446738956008247
22	EX_26dap_M(e)	Bacteroides_caccae	Prevotella_copri	0.0008446738956008247	0.0026961008437674417	0.0008446738956008247
22	EX_26dap_M(e)	Bacteroides_caccae	Clostridium_hiranonis	0.0008446738956008247	0.0008030265816361273	0.0008030265816361273
22	EX_26dap_M(e)	Bacteroides_cellulosilyticus	Clostridium_hiranonis	0.0016203322176409193	0.0008030265816361273	0.0008030265816361273
22	EX_26dap_M(e)	Bacteroides_fragilis	Clostridium_hiranonis	0.004778462935871358	0.0008030265816361273	0.0008030265816361273
22	EX_26dap_M(e)	Bacteroides_caccae	Bifidobacterium_adolescentis	0.0008446738956008247	0.0007319543063473691	0.0007319543063473691
22	EX_26dap_M(e)	Bacteroides_cellulosilyticus	Bifidobacterium_adolescentis	0.0016203322176409193	0.0007319543063473691	0.0007319543063473691
22	EX_26dap_M(e)	Bacteroides_fragilis	Bifidobacterium_adolescentis	0.004778462935871358	0.0007319543063473691	0.0007319543063473691
22	EX_26dap_M(e)	Bacteroides_uniformis	Anaerostipes_caccae	0.0006994832752427418	0.0019561311093398543	0.0006994832752427418
22	EX_26dap_M(e)	Bacteroides_uniformis	Bacteroides_thetaiotaomicron	0.0006994832752427418	0.0008629049540701892	0.0006994832752427418
22	EX_26dap_M(e)	Bacteroides_uniformis	Bifidobacterium_adolescentis	0.0006994832752427418	0.0007319543063473691	0.0006994832752427418
22	EX_26dap_M(e)	Bacteroides_uniformis	Clostridium_hiranonis	0.0006994832752427418	0.0008030265816361273	0.0006994832752427418
22	EX_26dap_M(e)	Bacteroides_uniformis	Prevotella_copri	0.0006994832752427418	0.0026961008437674417	0.0006994832752427418
22	EX_26dap_M(e)	Bacteroides_caccae	Bifidobacterium_pseudocatenulatum	0.0008446738956008247	0.0005506739470312143	0.0005506739470312143
22	EX_26dap_M(e)	Bacteroides_cellulosilyticus	Bifidobacterium_pseudocatenulatum	0.0016203322176409193	0.0005506739470312143	0.0005506739470312143
22	EX_26dap_M(e)	Bacteroides_fragilis	Bifidobacterium_pseudocatenulatum	0.004778462935871358	0.0005506739470312143	0.0005506739470312143
22	EX_26dap_M(e)	Bacteroides_uniformis	Bifidobacterium_pseudocatenulatum	0.0006994832752427418	0.0005506739470312143	0.0005506739470312143
22	EX_26dap_M(e)	Bacteroides_vulgatus	Anaerostipes_caccae	0.00044995865568112645	0.0019561311093398543	0.00044995865568112645
22	EX_26dap_M(e)	Bacteroides_vulgatus	Bacteroides_thetaiotaomicron	0.00044995865568112645	0.0008629049540701892	0.00044995865568112645
22	EX_26dap_M(e)	Bacteroides_vulgatus	Bifidobacterium_adolescentis	0.00044995865568112645	0.0007319543063473691	0.00044995865568112645
22	EX_26dap_M(e)	Bacteroides_vulgatus	Bifidobacterium_pseudocatenulatum	0.00044995865568112645	0.0005506739470312143	0.00044995865568112645
22	EX_26dap_M(e)	Bacteroides_vulgatus	Clostridium_hiranonis	0.00044995865568112645	0.0008030265816361273	0.00044995865568112645
22	EX_26dap_M(e)	Bacteroides_vulgatus	Prevotella_copri	0.00044995865568112645	0.0026961008437674417	0.00044995865568112645
22	EX_26dap_M(e)	Bacteroides_caccae	Eubacterium_rectale	0.0008446738956008247	0.000375446199764	0.000375446199764
22	EX_26dap_M(e)	Bacteroides_cellulosilyticus	Eubacterium_rectale	0.0016203322176409193	0.000375446199764	0.000375446199764
22	EX_26dap_M(e)	Bacteroides_fragilis	Eubacterium_rectale	0.004778462935871358	0.000375446199764	0.000375446199764
22	EX_26dap_M(e)	Bacteroides_uniformis	Eubacterium_rectale	0.0006994832752427418	0.000375446199764	0.000375446199764
22	EX_26dap_M(e)	Bacteroides_vulgatus	Eubacterium_rectale	0.00044995865568112645	0.000375446199764	0.000375446199764
22	EX_26dap_M(e)	Bacteroides_caccae	Bacteroides_ovatus	0.0008446738956008247	0.0003006532461083767	0.0003006532461083767
22	EX_26dap_M(e)	Bacteroides_cellulosilyticus	Bacteroides_ovatus	0.0016203322176409193	0.0003006532461083767	0.0003006532461083767
22	EX_26dap_M(e)	Bacteroides_fragilis	Bacteroides_ovatus	0.004778462935871358	0.0003006532461083767	0.0003006532461083767
22	EX_26dap_M(e)	Bacteroides_uniformis	Bacteroides_ovatus	0.0006994832752427418	0.0003006532461083767	0.0003006532461083767
22	EX_26dap_M(e)	Bacteroides_vulgatus	Bacteroides_ovatus	0.00044995865568112645	0.0003006532461083767	0.0003006532461083767
22	EX_26dap_M(e)	Bacteroides_caccae	Parabacteroides_johnsonii	0.0008446738956008247	0.0002356442635708277	0.0002356442635708277
22	EX_26dap_M(e)	Bacteroides_cellulosilyticus	Parabacteroides_johnsonii	0.0016203322176409193	0.0002356442635708277	0.0002356442635708277
22	EX_26dap_M(e)	Bacteroides_fragilis	Parabacteroides_johnsonii	0.004778462935871358	0.0002356442635708277	0.0002356442635708277
22	EX_26dap_M(e)	Bacteroides_uniformis	Parabacteroides_johnsonii	0.0006994832752427418	0.0002356442635708277	0.0002356442635708277
22	EX_26dap_M(e)	Bacteroides_vulgatus	Parabacteroides_johnsonii	0.00044995865568112645	0.0002356442635708277	0.0002356442635708277
22	EX_26dap_M(e)	Bacteroides_caccae	Clostridium_asparagiforme	0.0008446738956008247	0.00016371905833683642	0.00016371905833683642
22	EX_26dap_M(e)	Bacteroides_cellulosilyticus	Clostridium_asparagiforme	0.0016203322176409193	0.00016371905833683642	0.00016371905833683642
22	EX_26dap_M(e)	Bacteroides_fragilis	Clostridium_asparagiforme	0.004778462935871358	0.00016371905833683642	0.00016371905833683642
22	EX_26dap_M(e)	Bacteroides_uniformis	Clostridium_asparagiforme	0.0006994832752427418	0.00016371905833683642	0.00016371905833683642
22	EX_26dap_M(e)	Bacteroides_vulgatus	Clostridium_asparagiforme	0.00044995865568112645	0.00016371905833683642	0.00016371905833683642
22	EX_26dap_M(e)	Bacteroides_caccae	Eggerthella_lenta	0.0008446738956008247	9.636400231382781e-05	9.636400231382781e-05
22	EX_26dap_M(e)	Bacteroides_cellulosilyticus	Eggerthella_lenta	0.0016203322176409193	9.636400231382781e-05	9.636400231382781e-05
22	EX_26dap_M(e)	Bacteroides_fragilis	Eggerthella_lenta	0.004778462935871358	9.636400231382781e-05	9.636400231382781e-05
22	EX_26dap_M(e)	Bacteroides_uniformis	Eggerthella_lenta	0.0006994832752427418	9.636400231382781e-05	9.636400231382781e-05
22	EX_26dap_M(e)	Bacteroides_vulgatus	Eggerthella_lenta	0.00044995865568112645	9.636400231382781e-05	9.636400231382781e-05
22	EX_26dap_M(e)	Bacteroides_caccae	Desulfovibrio_piger	0.0008446738956008247	6.811669220648603e-05	6.811669220648603e-05
22	EX_26dap_M(e)	Bacteroides_cellulosilyticus	Desulfovibrio_piger	0.0016203322176409193	6.811669220648603e-05	6.811669220648603e-05
22	EX_26dap_M(e)	Bacteroides_fragilis	Desulfovibrio_piger	0.004778462935871358	6.811669220648603e-05	6.811669220648603e-05
22	EX_26dap_M(e)	Bacteroides_uniformis	Desulfovibrio_piger	0.0006994832752427418	6.811669220648603e-05	6.811669220648603e-05
22	EX_26dap_M(e)	Bacteroides_vulgatus	Desulfovibrio_piger	0.00044995865568112645	6.811669220648603e-05	6.811669220648603e-05
22	EX_26dap_M(e)	Bacteroides_caccae	Collinsella_aerofaciens	0.0008446738956008247	6.530931880181438e-05	6.530931880181438e-05
22	EX_26dap_M(e)	Bacteroides_cellulosilyticus	Collinsella_aerofaciens	0.0016203322176409193	6.530931880181438e-05	6.530931880181438e-05
22	EX_26dap_M(e)	Bacteroides_fragilis	Collinsella_aerofaciens	0.004778462935871358	6.530931880181438e-05	6.530931880181438e-05
22	EX_26dap_M(e)	Bacteroides_uniformis	Collinsella_aerofaciens	0.0006994832752427418	6.530931880181438e-05	6.530931880181438e-05
22	EX_26dap_M(e)	Bacteroides_vulgatus	Collinsella_aerofaciens	0.00044995865568112645	6.530931880181438e-05	6.530931880181438e-05
22	EX_26dap_M(e)	Bacteroides_caccae	Roseburia_intestinalis	0.0008446738956008247	3.2780758489090113e-05	3.2780758489090113e-05
22	EX_26dap_M(e)	Bacteroides_cellulosilyticus	Roseburia_intestinalis	0.0016203322176409193	3.2780758489090113e-05	3.2780758489090113e-05
22	EX_26dap_M(e)	Bacteroides_fragilis	Roseburia_intestinalis	0.004778462935871358	3.2780758489090113e-05	3.2780758489090113e-05
22	EX_26dap_M(e)	Bacteroides_uniformis	Roseburia_intestinalis	0.0006994832752427418	3.2780758489090113e-05	3.2780758489090113e-05
22	EX_26dap_M(e)	Bacteroides_vulgatus	Roseburia_intestinalis	0.00044995865568112645	3.2780758489090113e-05	3.2780758489090113e-05
22	EX_26dap_M(e)	Bacteroides_caccae	Bifidobacterium_longum	0.0008446738956008247	1.9556609359896923e-05	1.9556609359896923e-05
22	EX_26dap_M(e)	Bacteroides_cellulosilyticus	Bifidobacterium_longum	0.0016203322176409193	1.9556609359896923e-05	1.9556609359896923e-05
22	EX_26dap_M(e)	Bacteroides_fragilis	Bifidobacterium_longum	0.004778462935871358	1.9556609359896923e-05	1.9556609359896923e-05
22	EX_26dap_M(e)	Bacteroides_uniformis	Bifidobacterium_longum	0.0006994832752427418	1.9556609359896923e-05	1.9556609359896923e-05
22	EX_26dap_M(e)	Bacteroides_vulgatus	Bifidobacterium_longum	0.00044995865568112645	1.9556609359896923e-05	1.9556609359896923e-05
22	EX_26dap_M(e)	Bacteroides_caccae	Blautia_hydrogenotrophica	0.0008446738956008247	5.802800935993611e-06	5.802800935993611e-06
22	EX_26dap_M(e)	Bacteroides_cellulosilyticus	Blautia_hydrogenotrophica	0.0016203322176409193	5.802800935993611e-06	5.802800935993611e-06
22	EX_26dap_M(e)	Bacteroides_fragilis	Blautia_hydrogenotrophica	0.004778462935871358	5.802800935993611e-06	5.802800935993611e-06
22	EX_26dap_M(e)	Bacteroides_uniformis	Blautia_hydrogenotrophica	0.0006994832752427418	5.802800935993611e-06	5.802800935993611e-06
22	EX_26dap_M(e)	Bacteroides_vulgatus	Blautia_hydrogenotrophica	0.00044995865568112645	5.802800935993611e-06	5.802800935993611e-06
23	EX_26dap_M(e)	Bacteroides_fragilis	Prevotella_copri	0.008869006547665561	0.003516191415948394	0.003516191415948394
23	EX_26dap_M(e)	Bacteroides_fragilis	Anaerostipes_caccae	0.008869006547665561	0.002771751794910082	0.002771751794910082
23	EX_26dap_M(e)	Bacteroides_fragilis	Bacteroides_caccae	0.008869006547665561	0.0009300912813266831	0.0009300912813266831
23	EX_26dap_M(e)	Bacteroides_cellulosilyticus	Anaerostipes_caccae	0.000916160552937161	0.002771751794910082	0.000916160552937161
23	EX_26dap_M(e)	Bacteroides_cellulosilyticus	Bacteroides_caccae	0.000916160552937161	0.0009300912813266831	0.000916160552937161
23	EX_26dap_M(e)	Bacteroides_cellulosilyticus	Prevotella_copri	0.000916160552937161	0.003516191415948394	0.000916160552937161
23	EX_26dap_M(e)	Bacteroides_cellulosilyticus	Bacteroides_thetaiotaomicron	0.000916160552937161	0.0008826178761985661	0.0008826178761985661
23	EX_26dap_M(e)	Bacteroides_fragilis	Bacteroides_thetaiotaomicron	0.008869006547665561	0.0008826178761985661	0.0008826178761985661
23	EX_26dap_M(e)	Bacteroides_cellulosilyticus	Bifidobacterium_adolescentis	0.000916160552937161	0.0008049663730240039	0.0008049663730240039
23	EX_26dap_M(e)	Bacteroides_fragilis	Bifidobacterium_adolescentis	0.008869006547665561	0.0008049663730240039	0.0008049663730240039
23	EX_26dap_M(e)	Bacteroides_cellulosilyticus	Clostridium_hiranonis	0.000916160552937161	0.0006578442044673964	0.0006578442044673964
23	EX_26dap_M(e)	Bacteroides_fragilis	Clostridium_hiranonis	0.008869006547665561	0.0006578442044673964	0.0006578442044673964
23	EX_26dap_M(e)	Bacteroides_cellulosilyticus	Bifidobacterium_pseudocatenulatum	0.000916160552937161	0.0005180901983756464	0.0005180901983756464
23	EX_26dap_M(e)	Bacteroides_fragilis	Bifidobacterium_pseudocatenulatum	0.008869006547665561	0.0005180901983756464	0.0005180901983756464
23	EX_26dap_M(e)	Bacteroides_cellulosilyticus	Bacteroides_ovatus	0.000916160552937161	0.00041485283451137895	0.00041485283451137895
23	EX_26dap_M(e)	Bacteroides_fragilis	Bacteroides_ovatus	0.008869006547665561	0.00041485283451137895	0.00041485283451137895
23	EX_26dap_M(e)	Bacteroides_cellulosilyticus	Eubacterium_rectale	0.000916160552937161	0.00033644409811336436	0.00033644409811336436
23	EX_26dap_M(e)	Bacteroides_fragilis	Eubacterium_rectale	0.008869006547665561	0.00033644409811336436	0.00033644409811336436
23	EX_26dap_M(e)	Bacteroides_cellulosilyticus	Parabacteroides_johnsonii	0.000916160552937161	0.00028386011343003694	0.00028386011343003694
23	EX_26dap_M(e)	Bacteroides_fragilis	Parabacteroides_johnsonii	0.008869006547665561	0.00028386011343003694	0.00028386011343003694
23	EX_26dap_M(e)	Bacteroides_cellulosilyticus	Clostridium_asparagiforme	0.000916160552937161	0.00017044821391458208	0.00017044821391458208
23	EX_26dap_M(e)	Bacteroides_fragilis	Clostridium_asparagiforme	0.008869006547665561	0.00017044821391458208	0.00017044821391458208
23	EX_26dap_M(e)	Bacteroides_uniformis	Anaerostipes_caccae	0.00012106468366646481	0.002771751794910082	0.00012106468366646481
23	EX_26dap_M(e)	Bacteroides_uniformis	Bacteroides_caccae	0.00012106468366646481	0.0009300912813266831	0.00012106468366646481
23	EX_26dap_M(e)	Bacteroides_uniformis	Bacteroides_ovatus	0.00012106468366646481	0.00041485283451137895	0.00012106468366646481
23	EX_26dap_M(e)	Bacteroides_uniformis	Bacteroides_thetaiotaomicron	0.00012106468366646481	0.0008826178761985661	0.00012106468366646481
23	EX_26dap_M(e)	Bacteroides_uniformis	Bifidobacterium_adolescentis	0.00012106468366646481	0.0008049663730240039	0.00012106468366646481
23	EX_26dap_M(e)	Bacteroides_uniformis	Bifidobacterium_pseudocatenulatum	0.00012106468366646481	0.0005180901983756464	0.00012106468366646481
23	EX_26dap_M(e)	Bacteroides_uniformis	Clostridium_asparagiforme	0.00012106468366646481	0.00017044821391458208	0.00012106468366646481
23	EX_26dap_M(e)	Bacteroides_uniformis	Clostridium_hiranonis	0.00012106468366646481	0.0006578442044673964	0.00012106468366646481
23	EX_26dap_M(e)	Bacteroides_uniformis	Eubacterium_rectale	0.00012106468366646481	0.00033644409811336436	0.00012106468366646481
23	EX_26dap_M(e)	Bacteroides_uniformis	Parabacteroides_johnsonii	0.00012106468366646481	0.00028386011343003694	0.00012106468366646481
23	EX_26dap_M(e)	Bacteroides_uniformis	Prevotella_copri	0.00012106468366646481	0.003516191415948394	0.00012106468366646481
23	EX_26dap_M(e)	Bacteroides_cellulosilyticus	Eggerthella_lenta	0.000916160552937161	0.00011169636203785046	0.00011169636203785046
23	EX_26dap_M(e)	Bacteroides_fragilis	Eggerthella_lenta	0.008869006547665561	0.00011169636203785046	0.00011169636203785046
23	EX_26dap_M(e)	Bacteroides_uniformis	Eggerthella_lenta	0.00012106468366646481	0.00011169636203785046	0.00011169636203785046
23	EX_26dap_M(e)	Bacteroides_cellulosilyticus	Desulfovibrio_piger	0.000916160552937161	8.202200640087151e-05	8.202200640087151e-05
23	EX_26dap_M(e)	Bacteroides_fragilis	Desulfovibrio_piger	0.008869006547665561	8.202200640087151e-05	8.202200640087151e-05
23	EX_26dap_M(e)	Bacteroides_uniformis	Desulfovibrio_piger	0.00012106468366646481	8.202200640087151e-05	8.202200640087151e-05
23	EX_26dap_M(e)	Bacteroides_vulgatus	Anaerostipes_caccae	7.491632140507549e-05	0.002771751794910082	7.491632140507549e-05
23	EX_26dap_M(e)	Bacteroides_vulgatus	Bacteroides_caccae	7.491632140507549e-05	0.0009300912813266831	7.491632140507549e-05
23	EX_26dap_M(e)	Bacteroides_vulgatus	Bacteroides_ovatus	7.491632140507549e-05	0.00041485283451137895	7.491632140507549e-05
23	EX_26dap_M(e)	Bacteroides_vulgatus	Bacteroides_thetaiotaomicron	7.491632140507549e-05	0.0008826178761985661	7.491632140507549e-05
23	EX_26dap_M(e)	Bacteroides_vulgatus	Bifidobacterium_adolescentis	7.491632140507549e-05	0.0008049663730240039	7.491632140507549e-05
23	EX_26dap_M(e)	Bacteroides_vulgatus	Bifidobacterium_pseudocatenulatum	7.491632140507549e-05	0.0005180901983756464	7.491632140507549e-05
23	EX_26dap_M(e)	Bacteroides_vulgatus	Clostridium_asparagiforme	7.491632140507549e-05	0.00017044821391458208	7.491632140507549e-05
23	EX_26dap_M(e)	Bacteroides_vulgatus	Clostridium_hiranonis	7.491632140507549e-05	0.0006578442044673964	7.491632140507549e-05
23	EX_26dap_M(e)	Bacteroides_vulgatus	Desulfovibrio_piger	7.491632140507549e-05	8.202200640087151e-05	7.491632140507549e-05
23	EX_26dap_M(e)	Bacteroides_vulgatus	Eggerthella_lenta	7.491632140507549e-05	0.00011169636203785046	7.491632140507549e-05
23	EX_26dap_M(e)	Bacteroides_vulgatus	Eubacterium_rectale	7.491632140507549e-05	0.00033644409811336436	7.491632140507549e-05
23	EX_26dap_M(e)	Bacteroides_vulgatus	Parabacteroides_johnsonii	7.491632140507549e-05	0.00028386011343003694	7.491632140507549e-05
23	EX_26dap_M(e)	Bacteroides_vulgatus	Prevotella_copri	7.491632140507549e-05	0.003516191415948394	7.491632140507549e-05
23	EX_26dap_M(e)	Bacteroides_cellulosilyticus	Collinsella_aerofaciens	0.000916160552937161	5.929793286699315e-05	5.929793286699315e-05
23	EX_26dap_M(e)	Bacteroides_fragilis	Collinsella_aerofaciens	0.008869006547665561	5.929793286699315e-05	5.929793286699315e-05
23	EX_26dap_M(e)	Bacteroides_uniformis	Collinsella_aerofaciens	0.00012106468366646481	5.929793286699315e-05	5.929793286699315e-05
23	EX_26dap_M(e)	Bacteroides_vulgatus	Collinsella_aerofaciens	7.491632140507549e-05	5.929793286699315e-05	5.929793286699315e-05
23	EX_26dap_M(e)	Bacteroides_cellulosilyticus	Roseburia_intestinalis	0.000916160552937161	3.777702224996152e-05	3.777702224996152e-05
23	EX_26dap_M(e)	Bacteroides_fragilis	Roseburia_intestinalis	0.008869006547665561	3.777702224996152e-05	3.777702224996152e-05
23	EX_26dap_M(e)	Bacteroides_uniformis	Roseburia_intestinalis	0.00012106468366646481	3.777702224996152e-05	3.777702224996152e-05
23	EX_26dap_M(e)	Bacteroides_vulgatus	Roseburia_intestinalis	7.491632140507549e-05	3.777702224996152e-05	3.777702224996152e-05
23	EX_26dap_M(e)	Bacteroides_cellulosilyticus	Bifidobacterium_longum	0.000916160552937161	1.8579210338166324e-05	1.8579210338166324e-05
23	EX_26dap_M(e)	Bacteroides_fragilis	Bifidobacterium_longum	0.008869006547665561	1.8579210338166324e-05	1.8579210338166324e-05
23	EX_26dap_M(e)	Bacteroides_uniformis	Bifidobacterium_longum	0.00012106468366646481	1.8579210338166324e-05	1.8579210338166324e-05
23	EX_26dap_M(e)	Bacteroides_vulgatus	Bifidobacterium_longum	7.491632140507549e-05	1.8579210338166324e-05	1.8579210338166324e-05
23	EX_26dap_M(e)	Bacteroides_cellulosilyticus	Blautia_hydrogenotrophica	0.000916160552937161	4.8132131880821875e-06	4.8132131880821875e-06
23	EX_26dap_M(e)	Bacteroides_fragilis	Blautia_hydrogenotrophica	0.008869006547665561	4.8132131880821875e-06	4.8132131880821875e-06
23	EX_26dap_M(e)	Bacteroides_uniformis	Blautia_hydrogenotrophica	0.00012106468366646481	4.8132131880821875e-06	4.8132131880821875e-06
23	EX_26dap_M(e)	Bacteroides_vulgatus	Blautia_hydrogenotrophica	7.491632140507549e-05	4.8132131880821875e-06	4.8132131880821875e-06
24	EX_26dap_M(e)	Bacteroides_fragilis	Prevotella_copri	0.012004780120490359	0.003311233171969455	0.003311233171969455
24	EX_26dap_M(e)	Bacteroides_fragilis	Anaerostipes_caccae	0.012004780120490359	0.0024468293072239322	0.0024468293072239322
24	EX_26dap_M(e)	Bacteroides_fragilis	Bacteroides_thetaiotaomicron	0.012004780120490359	0.001208622176644719	0.001208622176644719
24	EX_26dap_M(e)	Bacteroides_fragilis	Bacteroides_caccae	0.012004780120490359	0.000846804754471542	0.000846804754471542
24	EX_26dap_M(e)	Bacteroides_fragilis	Clostridium_hiranonis	0.012004780120490359	0.0007060906361710709	0.0007060906361710709
24	EX_26dap_M(e)	Bacteroides_fragilis	Bifidobacterium_adolescentis	0.012004780120490359	0.0007021190371110372	0.0007021190371110372
24	EX_26dap_M(e)	Bacteroides_cellulosilyticus	Anaerostipes_caccae	0.0005756185514488738	0.0024468293072239322	0.0005756185514488738
24	EX_26dap_M(e)	Bacteroides_cellulosilyticus	Bacteroides_caccae	0.0005756185514488738	0.000846804754471542	0.0005756185514488738
24	EX_26dap_M(e)	Bacteroides_cellulosilyticus	Bacteroides_thetaiotaomicron	0.0005756185514488738	0.001208622176644719	0.0005756185514488738
24	EX_26dap_M(e)	Bacteroides_cellulosilyticus	Bifidobacterium_adolescentis	0.0005756185514488738	0.0007021190371110372	0.0005756185514488738
24	EX_26dap_M(e)	Bacteroides_cellulosilyticus	Clostridium_hiranonis	0.0005756185514488738	0.0007060906361710709	0.0005756185514488738
24	EX_26dap_M(e)	Bacteroides_cellulosilyticus	Prevotella_copri	0.0005756185514488738	0.003311233171969455	0.0005756185514488738
24	EX_26dap_M(e)	Bacteroides_cellulosilyticus	Bifidobacterium_pseudocatenulatum	0.0005756185514488738	0.00046204110205783777	0.00046204110205783777
24	EX_26dap_M(e)	Bacteroides_fragilis	Bifidobacterium_pseudocatenulatum	0.012004780120490359	0.00046204110205783777	0.00046204110205783777
24	EX_26dap_M(e)	Bacteroides_cellulosilyticus	Parabacteroides_johnsonii	0.0005756185514488738	0.00023817157928891617	0.00023817157928891617
24	EX_26dap_M(e)	Bacteroides_fragilis	Parabacteroides_johnsonii	0.012004780120490359	0.00023817157928891617	0.00023817157928891617
24	EX_26dap_M(e)	Bacteroides_cellulosilyticus	Bacteroides_ovatus	0.0005756185514488738	0.0002250539382325015	0.0002250539382325015
24	EX_26dap_M(e)	Bacteroides_fragilis	Bacteroides_ovatus	0.012004780120490359	0.0002250539382325015	0.0002250539382325015
24	EX_26dap_M(e)	Bacteroides_cellulosilyticus	Clostridium_asparagiforme	0.0005756185514488738	0.00016546583373980552	0.00016546583373980552
24	EX_26dap_M(e)	Bacteroides_fragilis	Clostridium_asparagiforme	0.012004780120490359	0.00016546583373980552	0.00016546583373980552
24	EX_26dap_M(e)	Bacteroides_cellulosilyticus	Eggerthella_lenta	0.0005756185514488738	0.0001188693231719424	0.0001188693231719424
24	EX_26dap_M(e)	Bacteroides_fragilis	Eggerthella_lenta	0.012004780120490359	0.0001188693231719424	0.0001188693231719424
24	EX_26dap_M(e)	Bacteroides_cellulosilyticus	Eubacterium_rectale	0.0005756185514488738	0.00011493976154124481	0.00011493976154124481
24	EX_26dap_M(e)	Bacteroides_fragilis	Eubacterium_rectale	0.012004780120490359	0.00011493976154124481	0.00011493976154124481
24	EX_26dap_M(e)	Bacteroides_cellulosilyticus	Desulfovibrio_piger	0.0005756185514488738	7.657712111265412e-05	7.657712111265412e-05
24	EX_26dap_M(e)	Bacteroides_fragilis	Desulfovibrio_piger	0.012004780120490359	7.657712111265412e-05	7.657712111265412e-05
24	EX_26dap_M(e)	Bacteroides_uniformis	Anaerostipes_caccae	6.44967884408848e-05	0.0024468293072239322	6.44967884408848e-05
24	EX_26dap_M(e)	Bacteroides_uniformis	Bacteroides_caccae	6.44967884408848e-05	0.000846804754471542	6.44967884408848e-05
24	EX_26dap_M(e)	Bacteroides_uniformis	Bacteroides_ovatus	6.44967884408848e-05	0.0002250539382325015	6.44967884408848e-05
24	EX_26dap_M(e)	Bacteroides_uniformis	Bacteroides_thetaiotaomicron	6.44967884408848e-05	0.001208622176644719	6.44967884408848e-05
24	EX_26dap_M(e)	Bacteroides_uniformis	Bifidobacterium_adolescentis	6.44967884408848e-05	0.0007021190371110372	6.44967884408848e-05
24	EX_26dap_M(e)	Bacteroides_uniformis	Bifidobacterium_pseudocatenulatum	6.44967884408848e-05	0.00046204110205783777	6.44967884408848e-05
24	EX_26dap_M(e)	Bacteroides_uniformis	Clostridium_asparagiforme	6.44967884408848e-05	0.00016546583373980552	6.44967884408848e-05
24	EX_26dap_M(e)	Bacteroides_uniformis	Clostridium_hiranonis	6.44967884408848e-05	0.0007060906361710709	6.44967884408848e-05
24	EX_26dap_M(e)	Bacteroides_uniformis	Desulfovibrio_piger	6.44967884408848e-05	7.657712111265412e-05	6.44967884408848e-05
24	EX_26dap_M(e)	Bacteroides_uniformis	Eggerthella_lenta	6.44967884408848e-05	0.0001188693231719424	6.44967884408848e-05
24	EX_26dap_M(e)	Bacteroides_uniformis	Eubacterium_rectale	6.44967884408848e-05	0.00011493976154124481	6.44967884408848e-05
24	EX_26dap_M(e)	Bacteroides_uniformis	Parabacteroides_johnsonii	6.44967884408848e-05	0.00023817157928891617	6.44967884408848e-05
24	EX_26dap_M(e)	Bacteroides_uniformis	Prevotella_copri	6.44967884408848e-05	0.003311233171969455	6.44967884408848e-05
24	EX_26dap_M(e)	Bacteroides_vulgatus	Anaerostipes_caccae	6.42587626186975e-05	0.0024468293072239322	6.42587626186975e-05
24	EX_26dap_M(e)	Bacteroides_vulgatus	Bacteroides_caccae	6.42587626186975e-05	0.000846804754471542	6.42587626186975e-05
24	EX_26dap_M(e)	Bacteroides_vulgatus	Bacteroides_ovatus	6.42587626186975e-05	0.0002250539382325015	6.42587626186975e-05
24	EX_26dap_M(e)	Bacteroides_vulgatus	Bacteroides_thetaiotaomicron	6.42587626186975e-05	0.001208622176644719	6.42587626186975e-05
24	EX_26dap_M(e)	Bacteroides_vulgatus	Bifidobacterium_adolescentis	6.42587626186975e-05	0.0007021190371110372	6.42587626186975e-05
24	EX_26dap_M(e)	Bacteroides_vulgatus	Bifidobacterium_pseudocatenulatum	6.42587626186975e-05	0.00046204110205783777	6.42587626186975e-05
24	EX_26dap_M(e)	Bacteroides_vulgatus	Clostridium_asparagiforme	6.42587626186975e-05	0.00016546583373980552	6.42587626186975e-05
24	EX_26dap_M(e)	Bacteroides_vulgatus	Clostridium_hiranonis	6.42587626186975e-05	0.0007060906361710709	6.42587626186975e-05
24	EX_26dap_M(e)	Bacteroides_vulgatus	Desulfovibrio_piger	6.42587626186975e-05	7.657712111265412e-05	6.42587626186975e-05
24	EX_26dap_M(e)	Bacteroides_vulgatus	Eggerthella_lenta	6.42587626186975e-05	0.0001188693231719424	6.42587626186975e-05
24	EX_26dap_M(e)	Bacteroides_vulgatus	Eubacterium_rectale	6.42587626186975e-05	0.00011493976154124481	6.42587626186975e-05
24	EX_26dap_M(e)	Bacteroides_vulgatus	Parabacteroides_johnsonii	6.42587626186975e-05	0.00023817157928891617	6.42587626186975e-05
24	EX_26dap_M(e)	Bacteroides_vulgatus	Prevotella_copri	6.42587626186975e-05	0.003311233171969455	6.42587626186975e-05
24	EX_26dap_M(e)	Bacteroides_cellulosilyticus	Collinsella_aerofaciens	0.0005756185514488738	5.621554314602541e-05	5.621554314602541e-05
24	EX_26dap_M(e)	Bacteroides_fragilis	Collinsella_aerofaciens	0.012004780120490359	5.621554314602541e-05	5.621554314602541e-05
24	EX_26dap_M(e)	Bacteroides_uniformis	Collinsella_aerofaciens	6.44967884408848e-05	5.621554314602541e-05	5.621554314602541e-05
24	EX_26dap_M(e)	Bacteroides_vulgatus	Collinsella_aerofaciens	6.42587626186975e-05	5.621554314602541e-05	5.621554314602541e-05
24	EX_26dap_M(e)	Bacteroides_cellulosilyticus	Roseburia_intestinalis	0.0005756185514488738	4.033950604394752e-05	4.033950604394752e-05
24	EX_26dap_M(e)	Bacteroides_fragilis	Roseburia_intestinalis	0.012004780120490359	4.033950604394752e-05	4.033950604394752e-05
24	EX_26dap_M(e)	Bacteroides_uniformis	Roseburia_intestinalis	6.44967884408848e-05	4.033950604394752e-05	4.033950604394752e-05
24	EX_26dap_M(e)	Bacteroides_vulgatus	Roseburia_intestinalis	6.42587626186975e-05	4.033950604394752e-05	4.033950604394752e-05
24	EX_26dap_M(e)	Bacteroides_cellulosilyticus	Bifidobacterium_longum	0.0005756185514488738	2.4048002429721068e-05	2.4048002429721068e-05
24	EX_26dap_M(e)	Bacteroides_fragilis	Bifidobacterium_longum	0.012004780120490359	2.4048002429721068e-05	2.4048002429721068e-05
24	EX_26dap_M(e)	Bacteroides_uniformis	Bifidobacterium_longum	6.44967884408848e-05	2.4048002429721068e-05	2.4048002429721068e-05
24	EX_26dap_M(e)	Bacteroides_vulgatus	Bifidobacterium_longum	6.42587626186975e-05	2.4048002429721068e-05	2.4048002429721068e-05
24	EX_26dap_M(e)	Bacteroides_cellulosilyticus	Blautia_hydrogenotrophica	0.0005756185514488738	4.506089551907119e-06	4.506089551907119e-06
24	EX_26dap_M(e)	Bacteroides_fragilis	Blautia_hydrogenotrophica	0.012004780120490359	4.506089551907119e-06	4.506089551907119e-06
24	EX_26dap_M(e)	Bacteroides_uniformis	Blautia_hydrogenotrophica	6.44967884408848e-05	4.506089551907119e-06	4.506089551907119e-06
24	EX_26dap_M(e)	Bacteroides_vulgatus	Blautia_hydrogenotrophica	6.42587626186975e-05	4.506089551907119e-06	4.506089551907119e-06
25	EX_26dap_M(e)	Bacteroides_fragilis	Prevotella_copri	0.034149647159379286	0.0032996355781787557	0.0032996355781787557
25	EX_26dap_M(e)	Bacteroides_fragilis	Anaerostipes_caccae	0.034149647159379286	0.0018777344184486946	0.0018777344184486946
25	EX_26dap_M(e)	Bacteroides_fragilis	Bacteroides_thetaiotaomicron	0.034149647159379286	0.0007742668032974944	0.0007742668032974944
25	EX_26dap_M(e)	Bacteroides_fragilis	Bifidobacterium_adolescentis	0.034149647159379286	0.0006488620795261434	0.0006488620795261434
25	EX_26dap_M(e)	Bacteroides_fragilis	Clostridium_hiranonis	0.034149647159379286	0.0005934755586842008	0.0005934755586842008
25	EX_26dap_M(e)	Bacteroides_fragilis	Bacteroides_caccae	0.034149647159379286	0.0004986274902011533	0.0004986274902011533
25	EX_26dap_M(e)	Bacteroides_cellulosilyticus	Anaerostipes_caccae	0.0004859831266747371	0.0018777344184486946	0.0004859831266747371
25	EX_26dap_M(e)	Bacteroides_cellulosilyticus	Bacteroides_caccae	0.0004859831266747371	0.0004986274902011533	0.0004859831266747371
25	EX_26dap_M(e)	Bacteroides_cellulosilyticus	Bacteroides_thetaiotaomicron	0.0004859831266747371	0.0007742668032974944	0.0004859831266747371
25	EX_26dap_M(e)	Bacteroides_cellulosilyticus	Bifidobacterium_adolescentis	0.0004859831266747371	0.0006488620795261434	0.0004859831266747371
25	EX_26dap_M(e)	Bacteroides_cellulosilyticus	Clostridium_hiranonis	0.0004859831266747371	0.0005934755586842008	0.0004859831266747371
25	EX_26dap_M(e)	Bacteroides_cellulosilyticus	Prevotella_copri	0.0004859831266747371	0.0032996355781787557	0.0004859831266747371
25	EX_26dap_M(e)	Bacteroides_cellulosilyticus	Bifidobacterium_pseudocatenulatum	0.0004859831266747371	0.00031502752719079065	0.00031502752719079065
25	EX_26dap_M(e)	Bacteroides_fragilis	Bifidobacterium_pseudocatenulatum	0.034149647159379286	0.00031502752719079065	0.00031502752719079065
25	EX_26dap_M(e)	Bacteroides_cellulosilyticus	Parabacteroides_johnsonii	0.0004859831266747371	0.0002012076039002944	0.0002012076039002944
25	EX_26dap_M(e)	Bacteroides_fragilis	Parabacteroides_johnsonii	0.034149647159379286	0.0002012076039002944	0.0002012076039002944
25	EX_26dap_M(e)	Bacteroides_cellulosilyticus	Clostridium_asparagiforme	0.0004859831266747371	0.00015353126572442702	0.00015353126572442702
25	EX_26dap_M(e)	Bacteroides_fragilis	Clostridium_asparagiforme	0.034149647159379286	0.00015353126572442702	0.00015353126572442702
25	EX_26dap_M(e)	Bacteroides_cellulosilyticus	Eggerthella_lenta	0.0004859831266747371	0.00010601912308608497	0.00010601912308608497
25	EX_26dap_M(e)	Bacteroides_fragilis	Eggerthella_lenta	0.034149647159379286	0.00010601912308608497	0.00010601912308608497
25	EX_26dap_M(e)	Bacteroides_cellulosilyticus	Bacteroides_ovatus	0.0004859831266747371	0.00010573305539967863	0.00010573305539967863
25	EX_26dap_M(e)	Bacteroides_fragilis	Bacteroides_ovatus	0.034149647159379286	0.00010573305539967863	0.00010573305539967863
25	EX_26dap_M(e)	Bacteroides_cellulosilyticus	Desulfovibrio_piger	0.0004859831266747371	7.370624024126109e-05	7.370624024126109e-05
25	EX_26dap_M(e)	Bacteroides_fragilis	Desulfovibrio_piger	0.034149647159379286	7.370624024126109e-05	7.370624024126109e-05
25	EX_26dap_M(e)	Bacteroides_uniformis	Anaerostipes_caccae	6.970048682366593e-05	0.0018777344184486946	6.970048682366593e-05
25	EX_26dap_M(e)	Bacteroides_uniformis	Bacteroides_caccae	6.970048682366593e-05	0.0004986274902011533	6.970048682366593e-05
25	EX_26dap_M(e)	Bacteroides_uniformis	Bacteroides_ovatus	6.970048682366593e-05	0.00010573305539967863	6.970048682366593e-05
25	EX_26dap_M(e)	Bacteroides_uniformis	Bacteroides_thetaiotaomicron	6.970048682366593e-05	0.0007742668032974944	6.970048682366593e-05
25	EX_26dap_M(e)	Bacteroides_uniformis	Bifidobacterium_adolescentis	6.970048682366593e-05	0.0006488620795261434	6.970048682366593e-05
25	EX_26dap_M(e)	Bacteroides_uniformis	Bifidobacterium_pseudocatenulatum	6.970048682366593e-05	0.00031502752719079065	6.970048682366593e-05
25	EX_26dap_M(e)	Bacteroides_uniformis	Clostridium_asparagiforme	6.970048682366593e-05	0.00015353126572442702	6.970048682366593e-05
25	EX_26dap_M(e)	Bacteroides_uniformis	Clostridium_hiranonis	6.970048682366593e-05	0.0005934755586842008	6.970048682366593e-05
25	EX_26dap_M(e)	Bacteroides_uniformis	Desulfovibrio_piger	6.970048682366593e-05	7.370624024126109e-05	6.970048682366593e-05
25	EX_26dap_M(e)	Bacteroides_uniformis	Eggerthella_lenta	6.970048682366593e-05	0.00010601912308608497	6.970048682366593e-05
25	EX_26dap_M(e)	Bacteroides_uniformis	Parabacteroides_johnsonii	6.970048682366593e-05	0.0002012076039002944	6.970048682366593e-05
25	EX_26dap_M(e)	Bacteroides_uniformis	Prevotella_copri	6.970048682366593e-05	0.0032996355781787557	6.970048682366593e-05
25	EX_26dap_M(e)	Bacteroides_cellulosilyticus	Eubacterium_rectale	0.0004859831266747371	6.913733114709272e-05	6.913733114709272e-05
25	EX_26dap_M(e)	Bacteroides_fragilis	Eubacterium_rectale	0.034149647159379286	6.913733114709272e-05	6.913733114709272e-05
25	EX_26dap_M(e)	Bacteroides_uniformis	Eubacterium_rectale	6.970048682366593e-05	6.913733114709272e-05	6.913733114709272e-05
25	EX_26dap_M(e)	Bacteroides_cellulosilyticus	Roseburia_intestinalis	0.0004859831266747371	4.751438044187993e-05	4.751438044187993e-05
25	EX_26dap_M(e)	Bacteroides_fragilis	Roseburia_intestinalis	0.034149647159379286	4.751438044187993e-05	4.751438044187993e-05
25	EX_26dap_M(e)	Bacteroides_uniformis	Roseburia_intestinalis	6.970048682366593e-05	4.751438044187993e-05	4.751438044187993e-05
25	EX_26dap_M(e)	Bacteroides_cellulosilyticus	Bacteroides_vulgatus	0.0004859831266747371	4.5671587728693916e-05	4.5671587728693916e-05
25	EX_26dap_M(e)	Bacteroides_fragilis	Bacteroides_vulgatus	0.034149647159379286	4.5671587728693916e-05	4.5671587728693916e-05
25	EX_26dap_M(e)	Bacteroides_uniformis	Bacteroides_vulgatus	6.970048682366593e-05	4.5671587728693916e-05	4.5671587728693916e-05
25	EX_26dap_M(e)	Bacteroides_cellulosilyticus	Collinsella_aerofaciens	0.0004859831266747371	4.310447705275064e-05	4.310447705275064e-05
25	EX_26dap_M(e)	Bacteroides_fragilis	Collinsella_aerofaciens	0.034149647159379286	4.310447705275064e-05	4.310447705275064e-05
25	EX_26dap_M(e)	Bacteroides_uniformis	Collinsella_aerofaciens	6.970048682366593e-05	4.310447705275064e-05	4.310447705275064e-05
25	EX_26dap_M(e)	Bacteroides_cellulosilyticus	Bifidobacterium_longum	0.0004859831266747371	2.060528644270338e-05	2.060528644270338e-05
25	EX_26dap_M(e)	Bacteroides_fragilis	Bifidobacterium_longum	0.034149647159379286	2.060528644270338e-05	2.060528644270338e-05
25	EX_26dap_M(e)	Bacteroides_uniformis	Bifidobacterium_longum	6.970048682366593e-05	2.060528644270338e-05	2.060528644270338e-05
25	EX_26dap_M(e)	Bacteroides_cellulosilyticus	Blautia_hydrogenotrophica	0.0004859831266747371	6.918534194862087e-06	6.918534194862087e-06
25	EX_26dap_M(e)	Bacteroides_fragilis	Blautia_hydrogenotrophica	0.034149647159379286	6.918534194862087e-06	6.918534194862087e-06
25	EX_26dap_M(e)	Bacteroides_uniformis	Blautia_hydrogenotrophica	6.970048682366593e-05	6.918534194862087e-06	6.918534194862087e-06
26	EX_26dap_M(e)	Bacteroides_fragilis	Prevotella_copri	0.026402864098001452	0.0023254464156092607	0.0023254464156092607
26	EX_26dap_M(e)	Bacteroides_fragilis	Anaerostipes_caccae	0.026402864098001452	0.0019357278087005537	0.0019357278087005537
26	EX_26dap_M(e)	Bacteroides_thetaiotaomicron	Anaerostipes_caccae	0.0010383439266200693	0.0019357278087005537	0.0010383439266200693
26	EX_26dap_M(e)	Bacteroides_thetaiotaomicron	Prevotella_copri	0.0010383439266200693	0.0023254464156092607	0.0010383439266200693
26	EX_26dap_M(e)	Bacteroides_vulgatus	Anaerostipes_caccae	0.000777631576462973	0.0019357278087005537	0.000777631576462973
26	EX_26dap_M(e)	Bacteroides_vulgatus	Prevotella_copri	0.000777631576462973	0.0023254464156092607	0.000777631576462973
26	EX_26dap_M(e)	Bacteroides_fragilis	Bifidobacterium_adolescentis	0.026402864098001452	0.0006404371609487916	0.0006404371609487916
26	EX_26dap_M(e)	Bacteroides_thetaiotaomicron	Bifidobacterium_adolescentis	0.0010383439266200693	0.0006404371609487916	0.0006404371609487916
26	EX_26dap_M(e)	Bacteroides_vulgatus	Bifidobacterium_adolescentis	0.000777631576462973	0.0006404371609487916	0.0006404371609487916
26	EX_26dap_M(e)	Bacteroides_fragilis	Clostridium_hiranonis	0.026402864098001452	0.0004926632293092639	0.0004926632293092639
26	EX_26dap_M(e)	Bacteroides_thetaiotaomicron	Clostridium_hiranonis	0.0010383439266200693	0.0004926632293092639	0.0004926632293092639
26	EX_26dap_M(e)	Bacteroides_vulgatus	Clostridium_hiranonis	0.000777631576462973	0.0004926632293092639	0.0004926632293092639
26	EX_26dap_M(e)	Bacteroides_fragilis	Bacteroides_caccae	0.026402864098001452	0.0002545773571554346	0.0002545773571554346
26	EX_26dap_M(e)	Bacteroides_thetaiotaomicron	Bacteroides_caccae	0.0010383439266200693	0.0002545773571554346	0.0002545773571554346
26	EX_26dap_M(e)	Bacteroides_vulgatus	Bacteroides_caccae	0.000777631576462973	0.0002545773571554346	0.0002545773571554346
26	EX_26dap_M(e)	Bacteroides_fragilis	Bifidobacterium_pseudocatenulatum	0.026402864098001452	0.0002405188635365369	0.0002405188635365369
26	EX_26dap_M(e)	Bacteroides_thetaiotaomicron	Bifidobacterium_pseudocatenulatum	0.0010383439266200693	0.0002405188635365369	0.0002405188635365369
26	EX_26dap_M(e)	Bacteroides_vulgatus	Bifidobacterium_pseudocatenulatum	0.000777631576462973	0.0002405188635365369	0.0002405188635365369
26	EX_26dap_M(e)	Bacteroides_fragilis	Parabacteroides_johnsonii	0.026402864098001452	0.0001918079739930417	0.0001918079739930417
26	EX_26dap_M(e)	Bacteroides_thetaiotaomicron	Parabacteroides_johnsonii	0.0010383439266200693	0.0001918079739930417	0.0001918079739930417
26	EX_26dap_M(e)	Bacteroides_vulgatus	Parabacteroides_johnsonii	0.000777631576462973	0.0001918079739930417	0.0001918079739930417
26	EX_26dap_M(e)	Bacteroides_fragilis	Eggerthella_lenta	0.026402864098001452	0.0001243853834869382	0.0001243853834869382
26	EX_26dap_M(e)	Bacteroides_thetaiotaomicron	Eggerthella_lenta	0.0010383439266200693	0.0001243853834869382	0.0001243853834869382
26	EX_26dap_M(e)	Bacteroides_vulgatus	Eggerthella_lenta	0.000777631576462973	0.0001243853834869382	0.0001243853834869382
26	EX_26dap_M(e)	Bacteroides_fragilis	Bacteroides_ovatus	0.026402864098001452	0.00011346149408860102	0.00011346149408860102
26	EX_26dap_M(e)	Bacteroides_thetaiotaomicron	Bacteroides_ovatus	0.0010383439266200693	0.00011346149408860102	0.00011346149408860102
26	EX_26dap_M(e)	Bacteroides_vulgatus	Bacteroides_ovatus	0.000777631576462973	0.00011346149408860102	0.00011346149408860102
26	EX_26dap_M(e)	Bacteroides_fragilis	Eubacterium_rectale	0.026402864098001452	0.00011263367439366303	0.00011263367439366303
26	EX_26dap_M(e)	Bacteroides_thetaiotaomicron	Eubacterium_rectale	0.0010383439266200693	0.00011263367439366303	0.00011263367439366303
26	EX_26dap_M(e)	Bacteroides_vulgatus	Eubacterium_rectale	0.000777631576462973	0.00011263367439366303	0.00011263367439366303
26	EX_26dap_M(e)	Bacteroides_fragilis	Clostridium_asparagiforme	0.026402864098001452	0.00010552074111162974	0.00010552074111162974
26	EX_26dap_M(e)	Bacteroides_thetaiotaomicron	Clostridium_asparagiforme	0.0010383439266200693	0.00010552074111162974	0.00010552074111162974
26	EX_26dap_M(e)	Bacteroides_vulgatus	Clostridium_asparagiforme	0.000777631576462973	0.00010552074111162974	0.00010552074111162974
26	EX_26dap_M(e)	Bacteroides_fragilis	Roseburia_intestinalis	0.026402864098001452	4.406290913453585e-05	4.406290913453585e-05
26	EX_26dap_M(e)	Bacteroides_thetaiotaomicron	Roseburia_intestinalis	0.0010383439266200693	4.406290913453585e-05	4.406290913453585e-05
26	EX_26dap_M(e)	Bacteroides_vulgatus	Roseburia_intestinalis	0.000777631576462973	4.406290913453585e-05	4.406290913453585e-05
26	EX_26dap_M(e)	Bacteroides_fragilis	Bifidobacterium_longum	0.026402864098001452	3.838872977819754e-05	3.838872977819754e-05
26	EX_26dap_M(e)	Bacteroides_thetaiotaomicron	Bifidobacterium_longum	0.0010383439266200693	3.838872977819754e-05	3.838872977819754e-05
26	EX_26dap_M(e)	Bacteroides_vulgatus	Bifidobacterium_longum	0.000777631576462973	3.838872977819754e-05	3.838872977819754e-05
26	EX_26dap_M(e)	Bacteroides_fragilis	Collinsella_aerofaciens	0.026402864098001452	3.204774867587393e-05	3.204774867587393e-05
26	EX_26dap_M(e)	Bacteroides_thetaiotaomicron	Collinsella_aerofaciens	0.0010383439266200693	3.204774867587393e-05	3.204774867587393e-05
26	EX_26dap_M(e)	Bacteroides_vulgatus	Collinsella_aerofaciens	0.000777631576462973	3.204774867587393e-05	3.204774867587393e-05
26	EX_26dap_M(e)	Bacteroides_fragilis	Desulfovibrio_piger	0.026402864098001452	3.111944310157239e-05	3.111944310157239e-05
26	EX_26dap_M(e)	Bacteroides_thetaiotaomicron	Desulfovibrio_piger	0.0010383439266200693	3.111944310157239e-05	3.111944310157239e-05
26	EX_26dap_M(e)	Bacteroides_vulgatus	Desulfovibrio_piger	0.000777631576462973	3.111944310157239e-05	3.111944310157239e-05
26	EX_26dap_M(e)	Bacteroides_fragilis	Bacteroides_cellulosilyticus	0.026402864098001452	3.000936648470862e-05	3.000936648470862e-05
26	EX_26dap_M(e)	Bacteroides_thetaiotaomicron	Bacteroides_cellulosilyticus	0.0010383439266200693	3.000936648470862e-05	3.000936648470862e-05
26	EX_26dap_M(e)	Bacteroides_vulgatus	Bacteroides_cellulosilyticus	0.000777631576462973	3.000936648470862e-05	3.000936648470862e-05
26	EX_26dap_M(e)	Bacteroides_uniformis	Anaerostipes_caccae	1.3971068913379095e-05	0.0019357278087005537	1.3971068913379095e-05
26	EX_26dap_M(e)	Bacteroides_uniformis	Bacteroides_caccae	1.3971068913379095e-05	0.0002545773571554346	1.3971068913379095e-05
26	EX_26dap_M(e)	Bacteroides_uniformis	Bacteroides_cellulosilyticus	1.3971068913379095e-05	3.000936648470862e-05	1.3971068913379095e-05
26	EX_26dap_M(e)	Bacteroides_uniformis	Bacteroides_ovatus	1.3971068913379095e-05	0.00011346149408860102	1.3971068913379095e-05
26	EX_26dap_M(e)	Bacteroides_uniformis	Bifidobacterium_adolescentis	1.3971068913379095e-05	0.0006404371609487916	1.3971068913379095e-05
26	EX_26dap_M(e)	Bacteroides_uniformis	Bifidobacterium_longum	1.3971068913379095e-05	3.838872977819754e-05	1.3971068913379095e-05
26	EX_26dap_M(e)	Bacteroides_uniformis	Bifidobacterium_pseudocatenulatum	1.3971068913379095e-05	0.0002405188635365369	1.3971068913379095e-05
26	EX_26dap_M(e)	Bacteroides_uniformis	Clostridium_asparagiforme	1.3971068913379095e-05	0.00010552074111162974	1.3971068913379095e-05
26	EX_26dap_M(e)	Bacteroides_uniformis	Clostridium_hiranonis	1.3971068913379095e-05	0.0004926632293092639	1.3971068913379095e-05
26	EX_26dap_M(e)	Bacteroides_uniformis	Collinsella_aerofaciens	1.3971068913379095e-05	3.204774867587393e-05	1.3971068913379095e-05
26	EX_26dap_M(e)	Bacteroides_uniformis	Desulfovibrio_piger	1.3971068913379095e-05	3.111944310157239e-05	1.3971068913379095e-05
26	EX_26dap_M(e)	Bacteroides_uniformis	Eggerthella_lenta	1.3971068913379095e-05	0.0001243853834869382	1.3971068913379095e-05
26	EX_26dap_M(e)	Bacteroides_uniformis	Eubacterium_rectale	1.3971068913379095e-05	0.00011263367439366303	1.3971068913379095e-05
26	EX_26dap_M(e)	Bacteroides_uniformis	Parabacteroides_johnsonii	1.3971068913379095e-05	0.0001918079739930417	1.3971068913379095e-05
26	EX_26dap_M(e)	Bacteroides_uniformis	Prevotella_copri	1.3971068913379095e-05	0.0023254464156092607	1.3971068913379095e-05
26	EX_26dap_M(e)	Bacteroides_uniformis	Roseburia_intestinalis	1.3971068913379095e-05	4.406290913453585e-05	1.3971068913379095e-05
26	EX_26dap_M(e)	Bacteroides_fragilis	Blautia_hydrogenotrophica	0.026402864098001452	5.466378044246119e-06	5.466378044246119e-06
26	EX_26dap_M(e)	Bacteroides_thetaiotaomicron	Blautia_hydrogenotrophica	0.0010383439266200693	5.466378044246119e-06	5.466378044246119e-06
26	EX_26dap_M(e)	Bacteroides_uniformis	Blautia_hydrogenotrophica	1.3971068913379095e-05	5.466378044246119e-06	5.466378044246119e-06
26	EX_26dap_M(e)	Bacteroides_vulgatus	Blautia_hydrogenotrophica	0.000777631576462973	5.466378044246119e-06	5.466378044246119e-06
27	EX_26dap_M(e)	Bacteroides_fragilis	Anaerostipes_caccae	0.04203245915894723	0.001510256782545348	0.001510256782545348
27	EX_26dap_M(e)	Bacteroides_ovatus	Anaerostipes_caccae	0.021301777085353576	0.001510256782545348	0.001510256782545348
27	EX_26dap_M(e)	Bacteroides_fragilis	Prevotella_copri	0.04203245915894723	0.0012044094520594838	0.0012044094520594838
27	EX_26dap_M(e)	Bacteroides_ovatus	Prevotella_copri	0.021301777085353576	0.0012044094520594838	0.0012044094520594838
27	EX_26dap_M(e)	Bacteroides_fragilis	Bacteroides_thetaiotaomicron	0.04203245915894723	0.000611737894733057	0.000611737894733057
27	EX_26dap_M(e)	Bacteroides_ovatus	Bacteroides_thetaiotaomicron	0.021301777085353576	0.000611737894733057	0.000611737894733057
27	EX_26dap_M(e)	Bacteroides_fragilis	Bifidobacterium_adolescentis	0.04203245915894723	0.0006035841039797979	0.0006035841039797979
27	EX_26dap_M(e)	Bacteroides_ovatus	Bifidobacterium_adolescentis	0.021301777085353576	0.0006035841039797979	0.0006035841039797979
27	EX_26dap_M(e)	Bacteroides_fragilis	Clostridium_hiranonis	0.04203245915894723	0.0004402698066328882	0.0004402698066328882
27	EX_26dap_M(e)	Bacteroides_ovatus	Clostridium_hiranonis	0.021301777085353576	0.0004402698066328882	0.0004402698066328882
27	EX_26dap_M(e)	Bacteroides_vulgatus	Anaerostipes_caccae	0.0003964493390273177	0.001510256782545348	0.0003964493390273177
27	EX_26dap_M(e)	Bacteroides_vulgatus	Bacteroides_thetaiotaomicron	0.0003964493390273177	0.000611737894733057	0.0003964493390273177
27	EX_26dap_M(e)	Bacteroides_vulgatus	Bifidobacterium_adolescentis	0.0003964493390273177	0.0006035841039797979	0.0003964493390273177
27	EX_26dap_M(e)	Bacteroides_vulgatus	Clostridium_hiranonis	0.0003964493390273177	0.0004402698066328882	0.0003964493390273177
27	EX_26dap_M(e)	Bacteroides_vulgatus	Prevotella_copri	0.0003964493390273177	0.0012044094520594838	0.0003964493390273177
27	EX_26dap_M(e)	Bacteroides_fragilis	Bacteroides_caccae	0.04203245915894723	0.0001970425904647744	0.0001970425904647744
27	EX_26dap_M(e)	Bacteroides_ovatus	Bacteroides_caccae	0.021301777085353576	0.0001970425904647744	0.0001970425904647744
27	EX_26dap_M(e)	Bacteroides_vulgatus	Bacteroides_caccae	0.0003964493390273177	0.0001970425904647744	0.0001970425904647744
27	EX_26dap_M(e)	Bacteroides_fragilis	Parabacteroides_johnsonii	0.04203245915894723	0.00019465732308455503	0.00019465732308455503
27	EX_26dap_M(e)	Bacteroides_ovatus	Parabacteroides_johnsonii	0.021301777085353576	0.00019465732308455503	0.00019465732308455503
27	EX_26dap_M(e)	Bacteroides_vulgatus	Parabacteroides_johnsonii	0.0003964493390273177	0.00019465732308455503	0.00019465732308455503
27	EX_26dap_M(e)	Bacteroides_fragilis	Eggerthella_lenta	0.04203245915894723	0.00016533883926880076	0.00016533883926880076
27	EX_26dap_M(e)	Bacteroides_ovatus	Eggerthella_lenta	0.021301777085353576	0.00016533883926880076	0.00016533883926880076
27	EX_26dap_M(e)	Bacteroides_vulgatus	Eggerthella_lenta	0.0003964493390273177	0.00016533883926880076	0.00016533883926880076
27	EX_26dap_M(e)	Bacteroides_fragilis	Bifidobacterium_pseudocatenulatum	0.04203245915894723	0.00015108776583249085	0.00015108776583249085
27	EX_26dap_M(e)	Bacteroides_ovatus	Bifidobacterium_pseudocatenulatum	0.021301777085353576	0.00015108776583249085	0.00015108776583249085
27	EX_26dap_M(e)	Bacteroides_vulgatus	Bifidobacterium_pseudocatenulatum	0.0003964493390273177	0.00015108776583249085	0.00015108776583249085
27	EX_26dap_M(e)	Bacteroides_fragilis	Clostridium_asparagiforme	0.04203245915894723	9.221177655634447e-05	9.221177655634447e-05
27	EX_26dap_M(e)	Bacteroides_ovatus	Clostridium_asparagiforme	0.021301777085353576	9.221177655634447e-05	9.221177655634447e-05
27	EX_26dap_M(e)	Bacteroides_vulgatus	Clostridium_asparagiforme	0.0003964493390273177	9.221177655634447e-05	9.221177655634447e-05
27	EX_26dap_M(e)	Bacteroides_fragilis	Bacteroides_uniformis	0.04203245915894723	6.167816983468615e-05	6.167816983468615e-05
[truncated: 66,296 more rows]
