# Supplementary material for: Dynamical Systems–Constrained Metabolic Modeling Enables Forecasting of Host-Microbiome Dynamics
Source: bioRxiv. 2026 May 12:2026.05.08.723020. Preprint. [Version 1] doi: 10.64898/2026.05.08.723020 (PMC13192631; doi:10.64898/2026.05.08.723020)
Supplement: Supplement 2 [file media-2.csv]

	Time	Microbe	Metabolite	FluxValue	direction	AbsFlux
0	1	Anaerostipes_caccae	EX_12dgr180(e)	3.4885529831363335e-06	uptake	3.4885529831363335e-06
1	1	Anaerostipes_caccae	EX_26dap_M(e)	5.92038944234106e-05	uptake	5.92038944234106e-05
2	1	Anaerostipes_caccae	EX_acald(e)	-5.32352825133855e-10	secretion	5.32352825133855e-10
3	1	Anaerostipes_caccae	EX_ala_L(e)	0.0010494198509762957	uptake	0.0010494198509762957
4	1	Anaerostipes_caccae	EX_arab_L(e)	0.013115401587229536	uptake	0.013115401587229536
5	1	Anaerostipes_caccae	EX_arg_L(e)	0.00037179921396024283	uptake	0.00037179921396024283
6	1	Anaerostipes_caccae	EX_but(e)	-0.03673298260651413	secretion	0.03673298260651413
7	1	Anaerostipes_caccae	EX_ca2(e)	1.1376056370103234e-05	uptake	1.1376056370103234e-05
8	1	Anaerostipes_caccae	EX_cgly(e)	6.046354483863488e-05	uptake	6.046354483863488e-05
9	1	Anaerostipes_caccae	EX_cl(e)	1.1376056370103234e-05	uptake	1.1376056370103234e-05
10	1	Anaerostipes_caccae	EX_co2(e)	-0.02253232834095394	secretion	0.02253232834095394
11	1	Anaerostipes_caccae	EX_cobalt2(e)	1.1376056370103234e-05	uptake	1.1376056370103234e-05
12	1	Anaerostipes_caccae	EX_cu2(e)	1.1376056370103234e-05	uptake	1.1376056370103234e-05
13	1	Anaerostipes_caccae	EX_etoh(e)	-5.1400479668078146e-12	secretion	5.1400479668078146e-12
14	1	Anaerostipes_caccae	EX_fe2(e)	1.5210086370754622e-05	uptake	1.5210086370754622e-05
15	1	Anaerostipes_caccae	EX_fe3(e)	1.1376056370103234e-05	uptake	1.1376056370103234e-05
16	1	Anaerostipes_caccae	EX_fol(e)	-8.27008331140497e-10	secretion	8.27008331140497e-10
17	1	Anaerostipes_caccae	EX_for(e)	-0.04901933420087792	secretion	0.04901933420087792
18	1	Anaerostipes_caccae	EX_fum(e)	-3.6823246561547023e-09	secretion	3.6823246561547023e-09
19	1	Anaerostipes_caccae	EX_gcald(e)	-1.1515027369251628e-05	secretion	1.1515027369251628e-05
20	1	Anaerostipes_caccae	EX_glc_D(e)	0.014520915534191067	uptake	0.014520915534191067
21	1	Anaerostipes_caccae	EX_gln_L(e)	0.0008266321536926624	uptake	0.0008266321536926624
22	1	Anaerostipes_caccae	EX_glu_L(e)	0.0005383623195617216	uptake	0.0005383623195617216
23	1	Anaerostipes_caccae	EX_glycys(e)	7.49672221499792e-05	uptake	7.49672221499792e-05
24	1	Anaerostipes_caccae	EX_glygln(e)	7.766907963577107e-05	uptake	7.766907963577107e-05
25	1	Anaerostipes_caccae	EX_h(e)	-0.03237355713689851	secretion	0.03237355713689851
26	1	Anaerostipes_caccae	EX_h2(e)	-0.02867594940615627	secretion	0.02867594940615627
27	1	Anaerostipes_caccae	EX_h2o(e)	-0.027497482529307442	secretion	0.027497482529307442
28	1	Anaerostipes_caccae	EX_hxan(e)	-1.1133344476231555e-05	secretion	1.1133344476231555e-05
29	1	Anaerostipes_caccae	EX_ile_L(e)	0.00044361752614325585	uptake	0.00044361752614325585
30	1	Anaerostipes_caccae	EX_indole(e)	-0.0005113615204702438	secretion	0.0005113615204702438
31	1	Anaerostipes_caccae	EX_inost(e)	0.0033345871149670432	uptake	0.0033345871149670432
32	1	Anaerostipes_caccae	EX_k(e)	1.1376056370103234e-05	uptake	1.1376056370103234e-05
33	1	Anaerostipes_caccae	EX_lac_L(e)	0.017603070694441104	uptake	0.017603070694441104
34	1	Anaerostipes_caccae	EX_leu_L(e)	0.0006514267596790512	uptake	0.0006514267596790512
35	1	Anaerostipes_caccae	EX_lys_L(e)	0.00047844974242996065	uptake	0.00047844974242996065
36	1	Anaerostipes_caccae	EX_malt(e)	0.0037815444011456566	uptake	0.0037815444011456566
37	1	Anaerostipes_caccae	EX_met_L(e)	0.00022527075081845498	uptake	0.00022527075081845498
38	1	Anaerostipes_caccae	EX_mg2(e)	1.1376056370103234e-05	uptake	1.1376056370103234e-05
39	1	Anaerostipes_caccae	EX_mn2(e)	1.1376056370103234e-05	uptake	1.1376056370103234e-05
40	1	Anaerostipes_caccae	EX_mqn7(e)	7.668060001302775e-06	uptake	7.668060001302775e-06
41	1	Anaerostipes_caccae	EX_na1(e)	0.02943945701589542	uptake	0.02943945701589542
42	1	Anaerostipes_caccae	EX_nac(e)	2.245049315513824e-05	uptake	2.245049315513824e-05
43	1	Anaerostipes_caccae	EX_nh4(e)	0.004114049931837552	uptake	0.004114049931837552
44	1	Anaerostipes_caccae	EX_o2(e)	7.874780854470466e-05	uptake	7.874780854470466e-05
45	1	Anaerostipes_caccae	EX_ocdca(e)	3.4279707244825125e-05	uptake	3.4279707244825125e-05
46	1	Anaerostipes_caccae	EX_orn(e)	-0.00037179921396024283	secretion	0.00037179921396024283
47	1	Anaerostipes_caccae	EX_pcresol(e)	-4.311131165600033e-12	secretion	4.311131165600033e-12
48	1	Anaerostipes_caccae	EX_pheme(e)	3.8340300006513874e-06	uptake	3.8340300006513874e-06
49	1	Anaerostipes_caccae	EX_pi(e)	0.0020380426689987326	uptake	0.0020380426689987326
50	1	Anaerostipes_caccae	EX_pnto_R(e)	2.275211274020087e-05	uptake	2.275211274020087e-05
51	1	Anaerostipes_caccae	EX_pro_L(e)	0.0002858210984389476	uptake	0.0002858210984389476
52	1	Anaerostipes_caccae	EX_ptrc(e)	3.875704219333744e-06	uptake	3.875704219333744e-06
53	1	Anaerostipes_caccae	EX_pydx(e)	9.068612624310971e-06	uptake	9.068612624310971e-06
54	1	Anaerostipes_caccae	EX_ribflv(e)	2.2752112740206468e-05	uptake	2.2752112740206468e-05
55	1	Anaerostipes_caccae	EX_ser_L(e)	0.0030175107225236374	uptake	0.0030175107225236374
56	1	Anaerostipes_caccae	EX_so4(e)	2.6107904071558565e-05	uptake	2.6107904071558565e-05
57	1	Anaerostipes_caccae	EX_spmd(e)	3.8340300006513874e-06	uptake	3.8340300006513874e-06
58	1	Anaerostipes_caccae	EX_thm(e)	4.8680805904569244e-06	uptake	4.8680805904569244e-06
59	1	Anaerostipes_caccae	EX_trp_L(e)	0.0003342335694517839	uptake	0.0003342335694517839
60	1	Anaerostipes_caccae	EX_val_L(e)	0.0005461022781476436	uptake	0.0005461022781476436
61	1	Anaerostipes_caccae	EX_xan(e)	1.9949793799576857e-05	uptake	1.9949793799576857e-05
62	1	Anaerostipes_caccae	EX_zn2(e)	1.1376056370103234e-05	uptake	1.1376056370103234e-05
63	1	Bacteroides_caccae	EX_2dmmq8(e)	3.116213588045693e-13	uptake	3.116213588045693e-13
64	1	Bacteroides_caccae	EX_ac(e)	-0.06143924753274959	secretion	0.06143924753274959
65	1	Bacteroides_caccae	EX_ade(e)	3.5020550853519534e-08	uptake	3.5020550853519534e-08
66	1	Bacteroides_caccae	EX_adn(e)	6.535508804242025e-05	uptake	6.535508804242025e-05
67	1	Bacteroides_caccae	EX_arg_L(e)	0.0037012146303034466	uptake	0.0037012146303034466
68	1	Bacteroides_caccae	EX_asn_L(e)	0.0004199464678149069	uptake	0.0004199464678149069
69	1	Bacteroides_caccae	EX_asp_L(e)	0.0002336950757880131	uptake	0.0002336950757880131
70	1	Bacteroides_caccae	EX_bglc(e)	3.0152835066636497e-07	uptake	3.0152835066636497e-07
71	1	Bacteroides_caccae	EX_ca2(e)	1.203989697565024e-05	uptake	1.203989697565024e-05
72	1	Bacteroides_caccae	EX_cl(e)	1.203989697565024e-05	uptake	1.203989697565024e-05
73	1	Bacteroides_caccae	EX_co2(e)	-0.08941030400117474	secretion	0.08941030400117474
74	1	Bacteroides_caccae	EX_cobalt2(e)	1.203989697565024e-05	uptake	1.203989697565024e-05
75	1	Bacteroides_caccae	EX_cu2(e)	1.203989697565024e-05	uptake	1.203989697565024e-05
76	1	Bacteroides_caccae	EX_cys_L(e)	0.0004625867967284589	uptake	0.0004625867967284589
77	1	Bacteroides_caccae	EX_cytd(e)	-3.644951646644219e-10	secretion	3.644951646644219e-10
78	1	Bacteroides_caccae	EX_dad_2(e)	-1.409393586693108e-08	secretion	1.409393586693108e-08
79	1	Bacteroides_caccae	EX_dttp(e)	-1.252733031059632e-10	secretion	1.252733031059632e-10
80	1	Bacteroides_caccae	EX_fe2(e)	1.203989697565024e-05	uptake	1.203989697565024e-05
81	1	Bacteroides_caccae	EX_fe3(e)	1.203989697565024e-05	uptake	1.203989697565024e-05
82	1	Bacteroides_caccae	EX_fol(e)	5.011012627645393e-06	uptake	5.011012627645393e-06
83	1	Bacteroides_caccae	EX_gln_L(e)	0.0018929210763853016	uptake	0.0018929210763853016
84	1	Bacteroides_caccae	EX_glu_L(e)	0.00038718574518409543	uptake	0.00038718574518409543
85	1	Bacteroides_caccae	EX_gua(e)	3.532742552740734e-08	uptake	3.532742552740734e-08
86	1	Bacteroides_caccae	EX_h(e)	-0.059572083086845695	secretion	0.059572083086845695
87	1	Bacteroides_caccae	EX_h2(e)	-0.09241247892203007	secretion	0.09241247892203007
88	1	Bacteroides_caccae	EX_h2o(e)	0.03449023914359372	uptake	0.03449023914359372
89	1	Bacteroides_caccae	EX_h2s(e)	-0.007057020276970594	secretion	0.007057020276970594
90	1	Bacteroides_caccae	EX_his_L(e)	0.0005842376894700328	uptake	0.0005842376894700328
91	1	Bacteroides_caccae	EX_k(e)	1.203989697565024e-05	uptake	1.203989697565024e-05
92	1	Bacteroides_caccae	EX_leu_L(e)	0.0008309091808679148	uptake	0.0008309091808679148
93	1	Bacteroides_caccae	EX_lys_L(e)	0.00047863221535629003	uptake	0.00047863221535629003
94	1	Bacteroides_caccae	EX_malt(e)	0.0025601975313189807	uptake	0.0025601975313189807
95	1	Bacteroides_caccae	EX_met_L(e)	5.2103374059903356e-11	uptake	5.2103374059903356e-11
96	1	Bacteroides_caccae	EX_mg2(e)	1.203989697565024e-05	uptake	1.203989697565024e-05
97	1	Bacteroides_caccae	EX_mn2(e)	1.203989697565024e-05	uptake	1.203989697565024e-05
98	1	Bacteroides_caccae	EX_mqn8(e)	3.340675080375059e-06	uptake	3.340675080375059e-06
99	1	Bacteroides_caccae	EX_nac(e)	2.4079793951298133e-05	uptake	2.4079793951298133e-05
100	1	Bacteroides_caccae	EX_nh4(e)	-0.0030840965917691685	secretion	0.0030840965917691685
101	1	Bacteroides_caccae	EX_no3(e)	7.806419328645079e-05	uptake	7.806419328645079e-05
102	1	Bacteroides_caccae	EX_o2(e)	5.842351728539745e-05	uptake	5.842351728539745e-05
103	1	Bacteroides_caccae	EX_orot(e)	4.574406700671355e-05	uptake	4.574406700671355e-05
104	1	Bacteroides_caccae	EX_pac(e)	-0.00369646290225933	secretion	0.00369646290225933
105	1	Bacteroides_caccae	EX_phe_L(e)	0.0026290673796570286	uptake	0.0026290673796570286
106	1	Bacteroides_caccae	EX_pheme(e)	1.937571770927337e-06	uptake	1.937571770927337e-06
107	1	Bacteroides_caccae	EX_pi(e)	0.003774467822352809	uptake	0.003774467822352809
108	1	Bacteroides_caccae	EX_pnto_R(e)	2.407979395130091e-05	uptake	2.407979395130091e-05
109	1	Bacteroides_caccae	EX_ppa(e)	-0.0006753009646205361	secretion	0.0006753009646205361
110	1	Bacteroides_caccae	EX_pro_L(e)	-0.0041603642595149535	secretion	0.0041603642595149535
111	1	Bacteroides_caccae	EX_pydam(e)	5.733256399251465e-06	uptake	5.733256399251465e-06
112	1	Bacteroides_caccae	EX_pydx(e)	7.013701345927866e-06	uptake	7.013701345927866e-06
113	1	Bacteroides_caccae	EX_pydx5p(e)	-3.147069601963077e-10	secretion	3.147069601963077e-10
114	1	Bacteroides_caccae	EX_pydxn(e)	5.682196447378328e-07	uptake	5.682196447378328e-07
115	1	Bacteroides_caccae	EX_q8(e)	1.6703375419425758e-06	uptake	1.6703375419425758e-06
116	1	Bacteroides_caccae	EX_ribflv(e)	2.6487773124916252e-05	uptake	2.6487773124916252e-05
117	1	Bacteroides_caccae	EX_ser_L(e)	0.003495844203572754	uptake	0.003495844203572754
118	1	Bacteroides_caccae	EX_sheme(e)	1.6703375425484525e-06	uptake	1.6703375425484525e-06
119	1	Bacteroides_caccae	EX_so4(e)	0.00567904102848234	uptake	0.00567904102848234
120	1	Bacteroides_caccae	EX_spmd(e)	1.6703375425484525e-06	uptake	1.6703375425484525e-06
121	1	Bacteroides_caccae	EX_succ(e)	-0.003983289336427815	secretion	0.003983289336427815
122	1	Bacteroides_caccae	EX_thm(e)	1.6703375425484603e-06	uptake	1.6703375425484603e-06
123	1	Bacteroides_caccae	EX_thymd(e)	1.4967588375729026e-05	uptake	1.4967588375729026e-05
124	1	Bacteroides_caccae	EX_trp_L(e)	9.870142437629244e-05	uptake	9.870142437629244e-05
125	1	Bacteroides_caccae	EX_tyr_L(e)	0.0016338657757865819	uptake	0.0016338657757865819
126	1	Bacteroides_caccae	EX_ura(e)	4.204621130001366e-08	uptake	4.204621130001366e-08
127	1	Bacteroides_caccae	EX_urea(e)	-0.003964601845353748	secretion	0.003964601845353748
128	1	Bacteroides_caccae	EX_val_L(e)	0.000736540169984838	uptake	0.000736540169984838
129	1	Bacteroides_caccae	EX_xan(e)	1.7602421517106103e-05	uptake	1.7602421517106103e-05
130	1	Bacteroides_caccae	EX_zn2(e)	1.203989697565024e-05	uptake	1.203989697565024e-05
131	1	Bacteroides_cellulosilyticus	EX_2dmmq8(e)	1.4821497998117384e-12	uptake	1.4821497998117384e-12
132	1	Bacteroides_cellulosilyticus	EX_ac(e)	-0.0551180721330376	secretion	0.0551180721330376
133	1	Bacteroides_cellulosilyticus	EX_ade(e)	3.9462887629655025e-08	uptake	3.9462887629655025e-08
134	1	Bacteroides_cellulosilyticus	EX_adn(e)	6.830323208421117e-05	uptake	6.830323208421117e-05
135	1	Bacteroides_cellulosilyticus	EX_arg_L(e)	0.0031106249272772296	uptake	0.0031106249272772296
136	1	Bacteroides_cellulosilyticus	EX_asn_L(e)	0.0003728435697374115	uptake	0.0003728435697374115
137	1	Bacteroides_cellulosilyticus	EX_asp_L(e)	0.00023502342936169407	uptake	0.00023502342936169407
138	1	Bacteroides_cellulosilyticus	EX_bglc(e)	2.6482357583164507e-07	uptake	2.6482357583164507e-07
139	1	Bacteroides_cellulosilyticus	EX_ca2(e)	1.0689453327300385e-05	uptake	1.0689453327300385e-05
140	1	Bacteroides_cellulosilyticus	EX_cl(e)	1.0689453327300385e-05	uptake	1.0689453327300385e-05
141	1	Bacteroides_cellulosilyticus	EX_co2(e)	-0.08075159847108074	secretion	0.08075159847108074
142	1	Bacteroides_cellulosilyticus	EX_cobalt2(e)	1.0689453327300385e-05	uptake	1.0689453327300385e-05
143	1	Bacteroides_cellulosilyticus	EX_cu2(e)	1.0689453327300385e-05	uptake	1.0689453327300385e-05
144	1	Bacteroides_cellulosilyticus	EX_cys_L(e)	0.0004441906460487759	uptake	0.0004441906460487759
145	1	Bacteroides_cellulosilyticus	EX_cytd(e)	-2.13757659148353e-09	secretion	2.13757659148353e-09
146	1	Bacteroides_cellulosilyticus	EX_dad_2(e)	-8.018548335680932e-06	secretion	8.018548335680932e-06
147	1	Bacteroides_cellulosilyticus	EX_dttp(e)	-3.245170615952039e-07	secretion	3.245170615952039e-07
148	1	Bacteroides_cellulosilyticus	EX_fe2(e)	1.0689453356840987e-05	uptake	1.0689453356840987e-05
149	1	Bacteroides_cellulosilyticus	EX_fe3(e)	1.0689453327300385e-05	uptake	1.0689453327300385e-05
150	1	Bacteroides_cellulosilyticus	EX_fol(e)	4.448957139256193e-06	uptake	4.448957139256193e-06
151	1	Bacteroides_cellulosilyticus	EX_for(e)	-3.049641146712478e-09	secretion	3.049641146712478e-09
152	1	Bacteroides_cellulosilyticus	EX_gln_L(e)	0.0018747403877530633	uptake	0.0018747403877530633
153	1	Bacteroides_cellulosilyticus	EX_glu_L(e)	0.0003936202034154274	uptake	0.0003936202034154274
154	1	Bacteroides_cellulosilyticus	EX_gsn(e)	-5.822726192583481e-09	secretion	5.822726192583481e-09
155	1	Bacteroides_cellulosilyticus	EX_gua(e)	4.07475855758568e-08	uptake	4.07475855758568e-08
156	1	Bacteroides_cellulosilyticus	EX_h(e)	-0.05249202642719091	secretion	0.05249202642719091
157	1	Bacteroides_cellulosilyticus	EX_h2(e)	-0.08331389346276437	secretion	0.08331389346276437
158	1	Bacteroides_cellulosilyticus	EX_h2o(e)	0.030367716689696487	uptake	0.030367716689696487
159	1	Bacteroides_cellulosilyticus	EX_h2s(e)	-0.010219362420782942	secretion	0.010219362420782942
160	1	Bacteroides_cellulosilyticus	EX_his_L(e)	0.0005875578923422676	uptake	0.0005875578923422676
161	1	Bacteroides_cellulosilyticus	EX_ile_L(e)	1.315517400366185e-09	uptake	1.315517400366185e-09
162	1	Bacteroides_cellulosilyticus	EX_k(e)	1.0689453327300385e-05	uptake	1.0689453327300385e-05
163	1	Bacteroides_cellulosilyticus	EX_leu_L(e)	0.0007965988211959815	uptake	0.0007965988211959815
164	1	Bacteroides_cellulosilyticus	EX_lys_L(e)	0.00043744283834865375	uptake	0.00043744283834865375
165	1	Bacteroides_cellulosilyticus	EX_malt(e)	0.002574752303048738	uptake	0.002574752303048738
166	1	Bacteroides_cellulosilyticus	EX_meoh(e)	-1.5281026566722887e-12	secretion	1.5281026566722887e-12
167	1	Bacteroides_cellulosilyticus	EX_met_L(e)	-0.00023957831872600287	secretion	0.00023957831872600287
168	1	Bacteroides_cellulosilyticus	EX_mg2(e)	1.0689453327300385e-05	uptake	1.0689453327300385e-05
169	1	Bacteroides_cellulosilyticus	EX_mn2(e)	1.0689453327300385e-05	uptake	1.0689453327300385e-05
170	1	Bacteroides_cellulosilyticus	EX_mqn8(e)	2.965971378359243e-06	uptake	2.965971378359243e-06
171	1	Bacteroides_cellulosilyticus	EX_nac(e)	2.137890665459889e-05	uptake	2.137890665459889e-05
172	1	Bacteroides_cellulosilyticus	EX_nh4(e)	-0.002656211063425956	secretion	0.002656211063425956
173	1	Bacteroides_cellulosilyticus	EX_no3(e)	7.658649546593715e-05	uptake	7.658649546593715e-05
174	1	Bacteroides_cellulosilyticus	EX_o2(e)	5.9394159535491243e-05	uptake	5.9394159535491243e-05
175	1	Bacteroides_cellulosilyticus	EX_orot(e)	4.4878174764537666e-05	uptake	4.4878174764537666e-05
176	1	Bacteroides_cellulosilyticus	EX_pac(e)	-0.0034447258117028677	secretion	0.0034447258117028677
177	1	Bacteroides_cellulosilyticus	EX_phe_L(e)	0.002644010191804341	uptake	0.002644010191804341
178	1	Bacteroides_cellulosilyticus	EX_pheme(e)	1.7041253474193817e-06	uptake	1.7041253474193817e-06
179	1	Bacteroides_cellulosilyticus	EX_pi(e)	0.0034043226195028978	uptake	0.0034043226195028978
180	1	Bacteroides_cellulosilyticus	EX_pnto_R(e)	2.1378906654601233e-05	uptake	2.1378906654601233e-05
181	1	Bacteroides_cellulosilyticus	EX_ppa(e)	-0.0005975229944163375	secretion	0.0005975229944163375
182	1	Bacteroides_cellulosilyticus	EX_ppi(e)	-0.00034705310877151187	secretion	0.00034705310877151187
183	1	Bacteroides_cellulosilyticus	EX_pro_L(e)	-0.003784457042682067	secretion	0.003784457042682067
184	1	Bacteroides_cellulosilyticus	EX_ptrc(e)	1.5326587325261985e-12	uptake	1.5326587325261985e-12
185	1	Bacteroides_cellulosilyticus	EX_pydam(e)	4.918922293190102e-06	uptake	4.918922293190102e-06
186	1	Bacteroides_cellulosilyticus	EX_pydx(e)	8.750164765313934e-06	uptake	8.750164765313934e-06
187	1	Bacteroides_cellulosilyticus	EX_pydx5p(e)	-2.127017549274435e-10	secretion	2.127017549274435e-10
188	1	Bacteroides_cellulosilyticus	EX_pydxn(e)	5.931274565770744e-07	uptake	5.931274565770744e-07
189	1	Bacteroides_cellulosilyticus	EX_q8(e)	1.4829856989188106e-06	uptake	1.4829856989188106e-06
190	1	Bacteroides_cellulosilyticus	EX_ribflv(e)	2.2853312695756986e-05	uptake	2.2853312695756986e-05
191	1	Bacteroides_cellulosilyticus	EX_ser_L(e)	0.0035543583499603026	uptake	0.0035543583499603026
192	1	Bacteroides_cellulosilyticus	EX_sheme(e)	1.4829856835447856e-06	uptake	1.4829856835447856e-06
193	1	Bacteroides_cellulosilyticus	EX_so4(e)	0.0052851990898604324	uptake	0.0052851990898604324
194	1	Bacteroides_cellulosilyticus	EX_spmd(e)	1.499105049897867e-06	uptake	1.499105049897867e-06
195	1	Bacteroides_cellulosilyticus	EX_succ(e)	-0.0031693791878989767	secretion	0.0031693791878989767
196	1	Bacteroides_cellulosilyticus	EX_thm(e)	1.4829857130853972e-06	uptake	1.4829857130853972e-06
197	1	Bacteroides_cellulosilyticus	EX_thr_L(e)	0.0003616676153270638	uptake	0.0003616676153270638
198	1	Bacteroides_cellulosilyticus	EX_thymd(e)	1.9457372478709433e-05	uptake	1.9457372478709433e-05
199	1	Bacteroides_cellulosilyticus	EX_trp_L(e)	8.763067253334745e-05	uptake	8.763067253334745e-05
200	1	Bacteroides_cellulosilyticus	EX_tyr_L(e)	0.001303648273319712	uptake	0.001303648273319712
201	1	Bacteroides_cellulosilyticus	EX_ura(e)	3.923811839161979e-08	uptake	3.923811839161979e-08
202	1	Bacteroides_cellulosilyticus	EX_urea(e)	-0.005031779748051567	secretion	0.005031779748051567
203	1	Bacteroides_cellulosilyticus	EX_val_L(e)	0.0006539268389636373	uptake	0.0006539268389636373
204	1	Bacteroides_cellulosilyticus	EX_xan(e)	2.532777350071803e-05	uptake	2.532777350071803e-05
205	1	Bacteroides_cellulosilyticus	EX_zn2(e)	1.0689453327300385e-05	uptake	1.0689453327300385e-05
206	1	Bacteroides_fragilis	EX_2dmmq8(e)	2.773284035309199e-12	uptake	2.773284035309199e-12
207	1	Bacteroides_fragilis	EX_ac(e)	-0.19364210757357384	secretion	0.19364210757357384
208	1	Bacteroides_fragilis	EX_ade(e)	1.9865214502726254e-07	uptake	1.9865214502726254e-07
209	1	Bacteroides_fragilis	EX_adn(e)	0.00033314916361645223	uptake	0.00033314916361645223
210	1	Bacteroides_fragilis	EX_arg_L(e)	0.009968076767890481	uptake	0.009968076767890481
211	1	Bacteroides_fragilis	EX_asn_L(e)	0.0013117281838698313	uptake	0.0013117281838698313
212	1	Bacteroides_fragilis	EX_asp_L(e)	0.0011456805732937192	uptake	0.0011456805732937192
213	1	Bacteroides_fragilis	EX_bglc(e)	1.13094957139643e-06	uptake	1.13094957139643e-06
214	1	Bacteroides_fragilis	EX_ca2(e)	3.7607346183967486e-05	uptake	3.7607346183967486e-05
215	1	Bacteroides_fragilis	EX_cl(e)	3.7607346183967486e-05	uptake	3.7607346183967486e-05
216	1	Bacteroides_fragilis	EX_co2(e)	-0.2941519274810081	secretion	0.2941519274810081
217	1	Bacteroides_fragilis	EX_cobalt2(e)	3.7607346183967486e-05	uptake	3.7607346183967486e-05
218	1	Bacteroides_fragilis	EX_cu2(e)	3.7607346183967486e-05	uptake	3.7607346183967486e-05
219	1	Bacteroides_fragilis	EX_cys_L(e)	0.0016795866862687376	uptake	0.0016795866862687376
220	1	Bacteroides_fragilis	EX_cytd(e)	-6.290189685917763e-09	secretion	6.290189685917763e-09
221	1	Bacteroides_fragilis	EX_dad_2(e)	-0.0001719694602416784	secretion	0.0001719694602416784
222	1	Bacteroides_fragilis	EX_dttp(e)	-1.5357809178613106e-06	secretion	1.5357809178613106e-06
223	1	Bacteroides_fragilis	EX_fe2(e)	3.7607346183967486e-05	uptake	3.7607346183967486e-05
224	1	Bacteroides_fragilis	EX_fe3(e)	3.7607346183967486e-05	uptake	3.7607346183967486e-05
225	1	Bacteroides_fragilis	EX_fol(e)	1.5652200928398196e-05	uptake	1.5652200928398196e-05
226	1	Bacteroides_fragilis	EX_for(e)	-0.00252937755914343	secretion	0.00252937755914343
227	1	Bacteroides_fragilis	EX_gln_L(e)	0.00920214051388502	uptake	0.00920214051388502
228	1	Bacteroides_fragilis	EX_glu_L(e)	0.001922195096024237	uptake	0.001922195096024237
229	1	Bacteroides_fragilis	EX_gsn(e)	-0.00026964842848942503	secretion	0.00026964842848942503
230	1	Bacteroides_fragilis	EX_gua(e)	1.9347228789961406e-07	uptake	1.9347228789961406e-07
231	1	Bacteroides_fragilis	EX_h(e)	-0.183357378023807	secretion	0.183357378023807
232	1	Bacteroides_fragilis	EX_h2(e)	-0.30301777130603375	secretion	0.30301777130603375
233	1	Bacteroides_fragilis	EX_h2o(e)	0.13468619372478724	uptake	0.13468619372478724
234	1	Bacteroides_fragilis	EX_h2s(e)	-0.032795217486386787	secretion	0.032795217486386787
235	1	Bacteroides_fragilis	EX_his_L(e)	0.002810534239038097	uptake	0.002810534239038097
236	1	Bacteroides_fragilis	EX_k(e)	3.7607346183967486e-05	uptake	3.7607346183967486e-05
237	1	Bacteroides_fragilis	EX_leu_L(e)	0.0030509132706421243	uptake	0.0030509132706421243
238	1	Bacteroides_fragilis	EX_lys_L(e)	0.001733069575346781	uptake	0.001733069575346781
239	1	Bacteroides_fragilis	EX_malt(e)	0.012396319761551684	uptake	0.012396319761551684
240	1	Bacteroides_fragilis	EX_meoh(e)	-2.378184074912484e-12	secretion	2.378184074912484e-12
241	1	Bacteroides_fragilis	EX_met_L(e)	-0.0013577257358905648	secretion	0.0013577257358905648
242	1	Bacteroides_fragilis	EX_mg2(e)	3.7607346183967486e-05	uptake	3.7607346183967486e-05
243	1	Bacteroides_fragilis	EX_mn2(e)	3.7607346183967486e-05	uptake	3.7607346183967486e-05
244	1	Bacteroides_fragilis	EX_mqn8(e)	1.0434800481979339e-05	uptake	1.0434800481979339e-05
245	1	Bacteroides_fragilis	EX_nac(e)	7.521469236793224e-05	uptake	7.521469236793224e-05
246	1	Bacteroides_fragilis	EX_nh4(e)	-0.009731830575146027	secretion	0.009731830575146027
247	1	Bacteroides_fragilis	EX_no3(e)	0.00045545291205333934	uptake	0.00045545291205333934
248	1	Bacteroides_fragilis	EX_o2(e)	0.0002750778005792257	uptake	0.0002750778005792257
249	1	Bacteroides_fragilis	EX_orot(e)	0.00024061007308417962	uptake	0.00024061007308417962
250	1	Bacteroides_fragilis	EX_pac(e)	-0.013174656425983585	secretion	0.013174656425983585
251	1	Bacteroides_fragilis	EX_peamn(e)	-6.968864410947481e-08	secretion	6.968864410947481e-08
252	1	Bacteroides_fragilis	EX_phe_L(e)	0.012639928708653703	uptake	0.012639928708653703
253	1	Bacteroides_fragilis	EX_pheme(e)	5.857736124169765e-06	uptake	5.857736124169765e-06
254	1	Bacteroides_fragilis	EX_pi(e)	0.012615743888180474	uptake	0.012615743888180474
255	1	Bacteroides_fragilis	EX_pnto_R(e)	7.521469236793499e-05	uptake	7.521469236793499e-05
256	1	Bacteroides_fragilis	EX_ppa(e)	-0.0021810732217228904	secretion	0.0021810732217228904
257	1	Bacteroides_fragilis	EX_ppi(e)	-0.0015652153188827074	secretion	0.0015652153188827074
258	1	Bacteroides_fragilis	EX_pro_L(e)	-0.015396842166566425	secretion	0.015396842166566425
259	1	Bacteroides_fragilis	EX_ptrc(e)	2.9045433075056636e-12	uptake	2.9045433075056636e-12
260	1	Bacteroides_fragilis	EX_pydam(e)	1.5252309957086074e-05	uptake	1.5252309957086074e-05
261	1	Bacteroides_fragilis	EX_pydx(e)	3.520152122900237e-05	uptake	3.520152122900237e-05
262	1	Bacteroides_fragilis	EX_pydx5p(e)	-4.977645228360494e-06	secretion	4.977645228360494e-06
263	1	Bacteroides_fragilis	EX_pydxn(e)	2.3419389495486657e-06	uptake	2.3419389495486657e-06
264	1	Bacteroides_fragilis	EX_q8(e)	5.2174002839520545e-06	uptake	5.2174002839520545e-06
265	1	Bacteroides_fragilis	EX_ribflv(e)	8.977179698913772e-05	uptake	8.977179698913772e-05
266	1	Bacteroides_fragilis	EX_ser_L(e)	0.008695820922340775	uptake	0.008695820922340775
267	1	Bacteroides_fragilis	EX_sheme(e)	5.21740030946607e-06	uptake	5.21740030946607e-06
268	1	Bacteroides_fragilis	EX_so4(e)	0.017447414159944854	uptake	0.017447414159944854
269	1	Bacteroides_fragilis	EX_spmd(e)	5.21740030946607e-06	uptake	5.21740030946607e-06
270	1	Bacteroides_fragilis	EX_succ(e)	-0.00920176116147923	secretion	0.00920176116147923
271	1	Bacteroides_fragilis	EX_thm(e)	5.217400309466081e-06	uptake	5.217400309466081e-06
272	1	Bacteroides_fragilis	EX_thr_L(e)	0.002927047202802801	uptake	0.002927047202802801
273	1	Bacteroides_fragilis	EX_thymd(e)	7.382836653072913e-05	uptake	7.382836653072913e-05
274	1	Bacteroides_fragilis	EX_trp_L(e)	0.00030829986692385697	uptake	0.00030829986692385697
275	1	Bacteroides_fragilis	EX_tyr_L(e)	0.0023041335249483447	uptake	0.0023041335249483447
276	1	Bacteroides_fragilis	EX_ura(e)	2.286806222653306e-07	uptake	2.286806222653306e-07
277	1	Bacteroides_fragilis	EX_urea(e)	-0.01573203517226745	secretion	0.01573203517226745
278	1	Bacteroides_fragilis	EX_val_L(e)	0.0023006277551243	uptake	0.0023006277551243
279	1	Bacteroides_fragilis	EX_xan(e)	7.046313656129781e-05	uptake	7.046313656129781e-05
280	1	Bacteroides_fragilis	EX_zn2(e)	3.7607346183967486e-05	uptake	3.7607346183967486e-05
281	1	Bacteroides_ovatus	EX_2dmmq8(e)	3.0233189874920633e-12	uptake	3.0233189874920633e-12
282	1	Bacteroides_ovatus	EX_ac(e)	-0.08160448704252561	secretion	0.08160448704252561
283	1	Bacteroides_ovatus	EX_ade(e)	7.142478545403187e-08	uptake	7.142478545403187e-08
284	1	Bacteroides_ovatus	EX_adn(e)	0.00012503970641356877	uptake	0.00012503970641356877
285	1	Bacteroides_ovatus	EX_arg_L(e)	0.003969485492167247	uptake	0.003969485492167247
286	1	Bacteroides_ovatus	EX_asn_L(e)	0.000530311475712722	uptake	0.000530311475712722
287	1	Bacteroides_ovatus	EX_asp_L(e)	0.00044035914473379735	uptake	0.00044035914473379735
288	1	Bacteroides_ovatus	EX_bglc(e)	3.837278147257238e-07	uptake	3.837278147257238e-07
289	1	Bacteroides_ovatus	EX_ca2(e)	1.5204070094477816e-05	uptake	1.5204070094477816e-05
290	1	Bacteroides_ovatus	EX_cl(e)	1.5204070094477816e-05	uptake	1.5204070094477816e-05
291	1	Bacteroides_ovatus	EX_co2(e)	-0.12593311086677242	secretion	0.12593311086677242
292	1	Bacteroides_ovatus	EX_cobalt2(e)	1.5204070094477816e-05	uptake	1.5204070094477816e-05
293	1	Bacteroides_ovatus	EX_cu2(e)	1.5204070094477816e-05	uptake	1.5204070094477816e-05
294	1	Bacteroides_ovatus	EX_cys_L(e)	0.0006277046323728293	uptake	0.0006277046323728293
295	1	Bacteroides_ovatus	EX_cytd(e)	-7.512245370328095e-09	secretion	7.512245370328095e-09
296	1	Bacteroides_ovatus	EX_dad_2(e)	-0.0005992050755850811	secretion	0.0005992050755850811
297	1	Bacteroides_ovatus	EX_dttp(e)	-9.945476522697647e-10	secretion	9.945476522697647e-10
298	1	Bacteroides_ovatus	EX_fe2(e)	1.5204070094477816e-05	uptake	1.5204070094477816e-05
299	1	Bacteroides_ovatus	EX_fe3(e)	1.5204070094477816e-05	uptake	1.5204070094477816e-05
300	1	Bacteroides_ovatus	EX_fol(e)	6.327943452433021e-06	uptake	6.327943452433021e-06
301	1	Bacteroides_ovatus	EX_for(e)	-1.0383012638855873e-08	secretion	1.0383012638855873e-08
302	1	Bacteroides_ovatus	EX_gln_L(e)	0.0025212260922092013	uptake	0.0025212260922092013
303	1	Bacteroides_ovatus	EX_glu_L(e)	0.0007217439695894989	uptake	0.0007217439695894989
304	1	Bacteroides_ovatus	EX_gly(e)	-1.100197409358459e-09	secretion	1.100197409358459e-09
305	1	Bacteroides_ovatus	EX_gsn(e)	-3.0631683193829164e-08	secretion	3.0631683193829164e-08
306	1	Bacteroides_ovatus	EX_gua(e)	7.634823339268154e-08	uptake	7.634823339268154e-08
307	1	Bacteroides_ovatus	EX_h(e)	-0.08082501020858038	secretion	0.08082501020858038
308	1	Bacteroides_ovatus	EX_h2(e)	-0.1302261695418645	secretion	0.1302261695418645
309	1	Bacteroides_ovatus	EX_h2o(e)	0.046714309372156496	uptake	0.046714309372156496
310	1	Bacteroides_ovatus	EX_h2s(e)	-0.011357289154064414	secretion	0.011357289154064414
311	1	Bacteroides_ovatus	EX_his_L(e)	0.0010065932251218431	uptake	0.0010065932251218431
312	1	Bacteroides_ovatus	EX_ile_L(e)	1.0318147301518046e-09	uptake	1.0318147301518046e-09
313	1	Bacteroides_ovatus	EX_k(e)	1.5204070094477816e-05	uptake	1.5204070094477816e-05
314	1	Bacteroides_ovatus	EX_leu_L(e)	0.0010492786223773838	uptake	0.0010492786223773838
315	1	Bacteroides_ovatus	EX_lys_L(e)	0.0006176940088388769	uptake	0.0006176940088388769
316	1	Bacteroides_ovatus	EX_malt(e)	0.004772394185881397	uptake	0.004772394185881397
317	1	Bacteroides_ovatus	EX_met_L(e)	-0.00021314954846596746	secretion	0.00021314954846596746
318	1	Bacteroides_ovatus	EX_mg2(e)	1.5204070094477816e-05	uptake	1.5204070094477816e-05
319	1	Bacteroides_ovatus	EX_mn2(e)	1.5204070094477816e-05	uptake	1.5204070094477816e-05
320	1	Bacteroides_ovatus	EX_mqn8(e)	4.218628805744264e-06	uptake	4.218628805744264e-06
321	1	Bacteroides_ovatus	EX_nac(e)	3.040814018895314e-05	uptake	3.040814018895314e-05
322	1	Bacteroides_ovatus	EX_nh4(e)	-0.004268631600820917	secretion	0.004268631600820917
323	1	Bacteroides_ovatus	EX_no3(e)	0.00013669819195327577	uptake	0.00013669819195327577
324	1	Bacteroides_ovatus	EX_o2(e)	6.778708042595075e-05	uptake	6.778708042595075e-05
325	1	Bacteroides_ovatus	EX_orot(e)	8.110373836627955e-05	uptake	8.110373836627955e-05
326	1	Bacteroides_ovatus	EX_pac(e)	-0.006092580267252109	secretion	0.006092580267252109
327	1	Bacteroides_ovatus	EX_phe_L(e)	0.00490076892849247	uptake	0.00490076892849247
328	1	Bacteroides_ovatus	EX_pheme(e)	2.109314501052909e-06	uptake	2.109314501052909e-06
329	1	Bacteroides_ovatus	EX_pi(e)	0.005230514245146927	uptake	0.005230514245146927
330	1	Bacteroides_ovatus	EX_pnto_R(e)	3.040814018895604e-05	uptake	3.040814018895604e-05
331	1	Bacteroides_ovatus	EX_ppa(e)	-0.0010702907863649603	secretion	0.0010702907863649603
332	1	Bacteroides_ovatus	EX_ppi(e)	-8.619627992006926e-10	secretion	8.619627992006926e-10
333	1	Bacteroides_ovatus	EX_pro_L(e)	-0.005390380458470803	secretion	0.005390380458470803
334	1	Bacteroides_ovatus	EX_ptrc(e)	5.014128350937181e-12	uptake	5.014128350937181e-12
335	1	Bacteroides_ovatus	EX_pydam(e)	1.7353657257885397e-05	uptake	1.7353657257885397e-05
336	1	Bacteroides_ovatus	EX_pydx(e)	9.371433048250073e-06	uptake	9.371433048250073e-06
337	1	Bacteroides_ovatus	EX_pydx5p(e)	-2.5118828861736115e-05	secretion	2.5118828861736115e-05
338	1	Bacteroides_ovatus	EX_pydxn(e)	1.2760836388436161e-06	uptake	1.2760836388436161e-06
339	1	Bacteroides_ovatus	EX_q8(e)	2.109314430228965e-06	uptake	2.109314430228965e-06
340	1	Bacteroides_ovatus	EX_ribflv(e)	3.250525047431285e-05	uptake	3.250525047431285e-05
341	1	Bacteroides_ovatus	EX_ser_L(e)	0.005395446583953506	uptake	0.005395446583953506
342	1	Bacteroides_ovatus	EX_sheme(e)	2.1093144841443237e-06	uptake	2.1093144841443237e-06
343	1	Bacteroides_ovatus	EX_so4(e)	0.006121273507763519	uptake	0.006121273507763519
344	1	Bacteroides_ovatus	EX_spmd(e)	2.1093144841443237e-06	uptake	2.1093144841443237e-06
345	1	Bacteroides_ovatus	EX_succ(e)	-0.004917906212172506	secretion	0.004917906212172506
346	1	Bacteroides_ovatus	EX_thm(e)	2.1093144841443377e-06	uptake	2.1093144841443377e-06
347	1	Bacteroides_ovatus	EX_thr_L(e)	0.0001890524238728125	uptake	0.0001890524238728125
348	1	Bacteroides_ovatus	EX_thymd(e)	3.2114234508919856e-05	uptake	3.2114234508919856e-05
349	1	Bacteroides_ovatus	EX_trp_L(e)	0.00012464088170163976	uptake	0.00012464088170163976
350	1	Bacteroides_ovatus	EX_tyr_L(e)	0.0019071541239934944	uptake	0.0019071541239934944
351	1	Bacteroides_ovatus	EX_ura(e)	7.099763832391066e-08	uptake	7.099763832391066e-08
352	1	Bacteroides_ovatus	EX_urea(e)	-0.006046747751320641	secretion	0.006046747751320641
353	1	Bacteroides_ovatus	EX_val_L(e)	0.0009301083218981024	uptake	0.0009301083218981024
354	1	Bacteroides_ovatus	EX_xan(e)	3.0483136205373683e-05	uptake	3.0483136205373683e-05
355	1	Bacteroides_ovatus	EX_zn2(e)	1.5204070094477816e-05	uptake	1.5204070094477816e-05
356	1	Bacteroides_thetaiotaomicron	EX_26dap_M(e)	-4.0459093190561356e-10	secretion	4.0459093190561356e-10
357	1	Bacteroides_thetaiotaomicron	EX_2dmmq8(e)	6.193145810130228e-13	uptake	6.193145810130228e-13
358	1	Bacteroides_thetaiotaomicron	EX_ac(e)	-0.04374499063858783	secretion	0.04374499063858783
359	1	Bacteroides_thetaiotaomicron	EX_ade(e)	3.335045222360223e-08	uptake	3.335045222360223e-08
360	1	Bacteroides_thetaiotaomicron	EX_adn(e)	5.63792793667065e-05	uptake	5.63792793667065e-05
361	1	Bacteroides_thetaiotaomicron	EX_arg_L(e)	0.002628054583825313	uptake	0.002628054583825313
362	1	Bacteroides_thetaiotaomicron	EX_asn_L(e)	0.0002978519420424398	uptake	0.0002978519420424398
363	1	Bacteroides_thetaiotaomicron	EX_asp_L(e)	0.00018793177593634798	uptake	0.00018793177593634798
364	1	Bacteroides_thetaiotaomicron	EX_bglc(e)	2.5766525976782786e-07	uptake	2.5766525976782786e-07
365	1	Bacteroides_thetaiotaomicron	EX_ca2(e)	8.539437692732094e-06	uptake	8.539437692732094e-06
366	1	Bacteroides_thetaiotaomicron	EX_cl(e)	8.539437692732094e-06	uptake	8.539437692732094e-06
367	1	Bacteroides_thetaiotaomicron	EX_co2(e)	-0.06430714471199472	secretion	0.06430714471199472
368	1	Bacteroides_thetaiotaomicron	EX_cobalt2(e)	8.539437692732094e-06	uptake	8.539437692732094e-06
369	1	Bacteroides_thetaiotaomicron	EX_cu2(e)	8.539437692732094e-06	uptake	8.539437692732094e-06
370	1	Bacteroides_thetaiotaomicron	EX_cys_L(e)	0.000329267590109817	uptake	0.000329267590109817
371	1	Bacteroides_thetaiotaomicron	EX_cytd(e)	-1.3561381691401225e-09	secretion	1.3561381691401225e-09
372	1	Bacteroides_thetaiotaomicron	EX_dad_2(e)	-2.7523246538779134e-09	secretion	2.7523246538779134e-09
373	1	Bacteroides_thetaiotaomicron	EX_dttp(e)	-4.783219860175716e-10	secretion	4.783219860175716e-10
374	1	Bacteroides_thetaiotaomicron	EX_fe2(e)	8.53943769657692e-06	uptake	8.53943769657692e-06
375	1	Bacteroides_thetaiotaomicron	EX_fe3(e)	8.539437692732094e-06	uptake	8.539437692732094e-06
376	1	Bacteroides_thetaiotaomicron	EX_fol(e)	3.554119291702695e-06	uptake	3.554119291702695e-06
377	1	Bacteroides_thetaiotaomicron	EX_for(e)	-3.5848693434541977e-09	secretion	3.5848693434541977e-09
378	1	Bacteroides_thetaiotaomicron	EX_gln_L(e)	0.0015222415095575666	uptake	0.0015222415095575666
379	1	Bacteroides_thetaiotaomicron	EX_glu_L(e)	0.0003148646949429649	uptake	0.0003148646949429649
380	1	Bacteroides_thetaiotaomicron	EX_gsn(e)	-1.816595074784119e-09	secretion	1.816595074784119e-09
381	1	Bacteroides_thetaiotaomicron	EX_gua(e)	3.64942769177859e-08	uptake	3.64942769177859e-08
382	1	Bacteroides_thetaiotaomicron	EX_h(e)	-0.04239775657340976	secretion	0.04239775657340976
383	1	Bacteroides_thetaiotaomicron	EX_h2(e)	-0.0664412403459254	secretion	0.0664412403459254
384	1	Bacteroides_thetaiotaomicron	EX_h2o(e)	0.02934174723884415	uptake	0.02934174723884415
385	1	Bacteroides_thetaiotaomicron	EX_h2s(e)	-0.008875636680676896	secretion	0.008875636680676896
386	1	Bacteroides_thetaiotaomicron	EX_his_L(e)	0.0004596152316141689	uptake	0.0004596152316141689
387	1	Bacteroides_thetaiotaomicron	EX_ile_L(e)	2.1414668495878567e-10	uptake	2.1414668495878567e-10
388	1	Bacteroides_thetaiotaomicron	EX_k(e)	8.539437692732094e-06	uptake	8.539437692732094e-06
389	1	Bacteroides_thetaiotaomicron	EX_leu_L(e)	0.0005893321132496854	uptake	0.0005893321132496854
390	1	Bacteroides_thetaiotaomicron	EX_lys_L(e)	0.00035911380908801337	uptake	0.00035911380908801337
391	1	Bacteroides_thetaiotaomicron	EX_malt(e)	0.002014091658857165	uptake	0.002014091658857165
392	1	Bacteroides_thetaiotaomicron	EX_meoh(e)	-3.339314457746309e-11	secretion	3.339314457746309e-11
393	1	Bacteroides_thetaiotaomicron	EX_met_L(e)	-4.903123021222754e-06	secretion	4.903123021222754e-06
394	1	Bacteroides_thetaiotaomicron	EX_mg2(e)	8.539437692732094e-06	uptake	8.539437692732094e-06
395	1	Bacteroides_thetaiotaomicron	EX_mn2(e)	8.539437692732094e-06	uptake	8.539437692732094e-06
396	1	Bacteroides_thetaiotaomicron	EX_mqn8(e)	2.3694128274765265e-06	uptake	2.3694128274765265e-06
397	1	Bacteroides_thetaiotaomicron	EX_nac(e)	1.7078875385462663e-05	uptake	1.7078875385462663e-05
398	1	Bacteroides_thetaiotaomicron	EX_nh4(e)	-0.002125598951901934	secretion	0.002125598951901934
399	1	Bacteroides_thetaiotaomicron	EX_no3(e)	6.899547151661412e-05	uptake	6.899547151661412e-05
400	1	Bacteroides_thetaiotaomicron	EX_o2(e)	4.596137032410198e-05	uptake	4.596137032410198e-05
401	1	Bacteroides_thetaiotaomicron	EX_ocdca(e)	3.6928924567005673e-11	uptake	3.6928924567005673e-11
402	1	Bacteroides_thetaiotaomicron	EX_orot(e)	4.104253395290302e-05	uptake	4.104253395290302e-05
403	1	Bacteroides_thetaiotaomicron	EX_pac(e)	-0.0025943781821062754	secretion	0.0025943781821062754
404	1	Bacteroides_thetaiotaomicron	EX_phe_L(e)	0.002068268440833577	uptake	0.002068268440833577
405	1	Bacteroides_thetaiotaomicron	EX_pheme(e)	1.1847064305675596e-06	uptake	1.1847064305675596e-06
406	1	Bacteroides_thetaiotaomicron	EX_pi(e)	0.0027246142369762917	uptake	0.0027246142369762917
407	1	Bacteroides_thetaiotaomicron	EX_pnto_R(e)	1.7078875385464408e-05	uptake	1.7078875385464408e-05
408	1	Bacteroides_thetaiotaomicron	EX_ppa(e)	-0.00047651758124763475	secretion	0.00047651758124763475
409	1	Bacteroides_thetaiotaomicron	EX_pro_L(e)	-0.0031510750797828697	secretion	0.0031510750797828697
410	1	Bacteroides_thetaiotaomicron	EX_ptrc(e)	3.551022212947816e-13	uptake	3.551022212947816e-13
411	1	Bacteroides_thetaiotaomicron	EX_pydam(e)	3.884735174996928e-06	uptake	3.884735174996928e-06
412	1	Bacteroides_thetaiotaomicron	EX_pydx(e)	7.2685153498567955e-06	uptake	7.2685153498567955e-06
413	1	Bacteroides_thetaiotaomicron	EX_pydx5p(e)	-1.2306836840885918e-10	secretion	1.2306836840885918e-10
414	1	Bacteroides_thetaiotaomicron	EX_pydxn(e)	4.838273605825031e-07	uptake	4.838273605825031e-07
415	1	Bacteroides_thetaiotaomicron	EX_q8(e)	1.1847064279943555e-06	uptake	1.1847064279943555e-06
416	1	Bacteroides_thetaiotaomicron	EX_ribflv(e)	1.9889320617883773e-05	uptake	1.9889320617883773e-05
417	1	Bacteroides_thetaiotaomicron	EX_ser_L(e)	0.0030841030570152635	uptake	0.0030841030570152635
418	1	Bacteroides_thetaiotaomicron	EX_sheme(e)	1.1847064267227333e-06	uptake	1.1847064267227333e-06
419	1	Bacteroides_thetaiotaomicron	EX_so4(e)	0.004060460531045229	uptake	0.004060460531045229
420	1	Bacteroides_thetaiotaomicron	EX_spmd(e)	1.1847064305675596e-06	uptake	1.1847064305675596e-06
421	1	Bacteroides_thetaiotaomicron	EX_succ(e)	-0.002740391511380837	secretion	0.002740391511380837
422	1	Bacteroides_thetaiotaomicron	EX_thm(e)	1.1847064305675628e-06	uptake	1.1847064305675628e-06
423	1	Bacteroides_thetaiotaomicron	EX_thr_L(e)	7.631842602210105e-10	uptake	7.631842602210105e-10
424	1	Bacteroides_thetaiotaomicron	EX_thymd(e)	1.5984954067051366e-05	uptake	1.5984954067051366e-05
425	1	Bacteroides_thetaiotaomicron	EX_trp_L(e)	7.000513919262485e-05	uptake	7.000513919262485e-05
426	1	Bacteroides_thetaiotaomicron	EX_tyr_L(e)	0.0009278853911526171	uptake	0.0009278853911526171
427	1	Bacteroides_thetaiotaomicron	EX_ura(e)	3.608455484095375e-08	uptake	3.608455484095375e-08
428	1	Bacteroides_thetaiotaomicron	EX_urea(e)	-0.004837484166528364	secretion	0.004837484166528364
429	1	Bacteroides_thetaiotaomicron	EX_val_L(e)	0.0005223997267169427	uptake	0.0005223997267169427
430	1	Bacteroides_thetaiotaomicron	EX_xan(e)	2.2371290264724105e-05	uptake	2.2371290264724105e-05
431	1	Bacteroides_thetaiotaomicron	EX_zn2(e)	8.539437692732094e-06	uptake	8.539437692732094e-06
432	1	Bacteroides_uniformis	EX_2dmmq8(e)	1.2371354266741194e-12	uptake	1.2371354266741194e-12
433	1	Bacteroides_uniformis	EX_ac(e)	-0.08089341579402491	secretion	0.08089341579402491
434	1	Bacteroides_uniformis	EX_ade(e)	7.435749269198337e-08	uptake	7.435749269198337e-08
435	1	Bacteroides_uniformis	EX_adn(e)	0.000128881158507001	uptake	0.000128881158507001
436	1	Bacteroides_uniformis	EX_arg_L(e)	0.0046070938262688325	uptake	0.0046070938262688325
437	1	Bacteroides_uniformis	EX_asn_L(e)	0.0005527584989354153	uptake	0.0005527584989354153
438	1	Bacteroides_uniformis	EX_asp_L(e)	0.00043147357305892993	uptake	0.00043147357305892993
439	1	Bacteroides_uniformis	EX_bglc(e)	3.9841842469848263e-07	uptake	3.9841842469848263e-07
440	1	Bacteroides_uniformis	EX_ca2(e)	1.5847627947023856e-05	uptake	1.5847627947023856e-05
441	1	Bacteroides_uniformis	EX_cl(e)	1.5847627947023856e-05	uptake	1.5847627947023856e-05
442	1	Bacteroides_uniformis	EX_co2(e)	-0.12178991935222738	secretion	0.12178991935222738
443	1	Bacteroides_uniformis	EX_cobalt2(e)	1.5847627947023856e-05	uptake	1.5847627947023856e-05
444	1	Bacteroides_uniformis	EX_cu2(e)	1.5847627947023856e-05	uptake	1.5847627947023856e-05
445	1	Bacteroides_uniformis	EX_cys_L(e)	0.0006249256775786526	uptake	0.0006249256775786526
446	1	Bacteroides_uniformis	EX_cytd(e)	-3.326492413464452e-09	secretion	3.326492413464452e-09
447	1	Bacteroides_uniformis	EX_dad_2(e)	-5.4140818085419496e-05	secretion	5.4140818085419496e-05
448	1	Bacteroides_uniformis	EX_dttp(e)	-1.0868161464880414e-06	secretion	1.0868161464880414e-06
449	1	Bacteroides_uniformis	EX_fe2(e)	1.5847628015602225e-05	uptake	1.5847628015602225e-05
450	1	Bacteroides_uniformis	EX_fe3(e)	1.5847627947023856e-05	uptake	1.5847627947023856e-05
451	1	Bacteroides_uniformis	EX_fol(e)	6.595792631894468e-06	uptake	6.595792631894468e-06
452	1	Bacteroides_uniformis	EX_for(e)	-2.343486037417927e-08	secretion	2.343486037417927e-08
453	1	Bacteroides_uniformis	EX_gln_L(e)	0.0029193940272620377	uptake	0.0029193940272620377
454	1	Bacteroides_uniformis	EX_glu_L(e)	0.0007389637336895752	uptake	0.0007389637336895752
455	1	Bacteroides_uniformis	EX_gsn(e)	-6.818197494029534e-09	secretion	6.818197494029534e-09
456	1	Bacteroides_uniformis	EX_gua(e)	5.905483968755751e-08	uptake	5.905483968755751e-08
457	1	Bacteroides_uniformis	EX_h(e)	-0.07630891673895206	secretion	0.07630891673895206
458	1	Bacteroides_uniformis	EX_h2(e)	-0.12515910797799612	secretion	0.12515910797799612
459	1	Bacteroides_uniformis	EX_h2o(e)	0.047116224214232345	uptake	0.047116224214232345
460	1	Bacteroides_uniformis	EX_h2s(e)	-0.012668010232692511	secretion	0.012668010232692511
461	1	Bacteroides_uniformis	EX_his_L(e)	0.001051307926800623	uptake	0.001051307926800623
462	1	Bacteroides_uniformis	EX_k(e)	1.5847627947023856e-05	uptake	1.5847627947023856e-05
463	1	Bacteroides_uniformis	EX_leu_L(e)	0.0014132645625688427	uptake	0.0014132645625688427
464	1	Bacteroides_uniformis	EX_lys_L(e)	0.0007269678062990289	uptake	0.0007269678062990289
465	1	Bacteroides_uniformis	EX_malt(e)	0.004676095753434367	uptake	0.004676095753434367
466	1	Bacteroides_uniformis	EX_meoh(e)	-1.975566417029282e-12	secretion	1.975566417029282e-12
467	1	Bacteroides_uniformis	EX_met_L(e)	-0.00014918398148670538	secretion	0.00014918398148670538
468	1	Bacteroides_uniformis	EX_mg2(e)	1.5847627947023856e-05	uptake	1.5847627947023856e-05
469	1	Bacteroides_uniformis	EX_mn2(e)	1.5847627947023856e-05	uptake	1.5847627947023856e-05
470	1	Bacteroides_uniformis	EX_mqn8(e)	4.397195061324404e-06	uptake	4.397195061324404e-06
471	1	Bacteroides_uniformis	EX_nac(e)	3.169525589404584e-05	uptake	3.169525589404584e-05
472	1	Bacteroides_uniformis	EX_nh4(e)	-0.004049942975812676	secretion	0.004049942975812676
473	1	Bacteroides_uniformis	EX_no3(e)	0.00014660982051156786	uptake	0.00014660982051156786
474	1	Bacteroides_uniformis	EX_o2(e)	0.0001067079928874746	uptake	0.0001067079928874746
475	1	Bacteroides_uniformis	EX_orot(e)	8.476491427834863e-05	uptake	8.476491427834863e-05
476	1	Bacteroides_uniformis	EX_pac(e)	-0.00506652286739585	secretion	0.00506652286739585
477	1	Bacteroides_uniformis	EX_peamn(e)	-3.480560282291145e-08	secretion	3.480560282291145e-08
478	1	Bacteroides_uniformis	EX_phe_L(e)	0.004801877976944314	uptake	0.004801877976944314
479	1	Bacteroides_uniformis	EX_pheme(e)	2.821687659420034e-06	uptake	2.821687659420034e-06
480	1	Bacteroides_uniformis	EX_phenol(e)	-0.008336441591056655	secretion	0.008336441591056655
481	1	Bacteroides_uniformis	EX_pi(e)	0.005303479935142316	uptake	0.005303479935142316
482	1	Bacteroides_uniformis	EX_pnto_R(e)	3.169525589404667e-05	uptake	3.169525589404667e-05
483	1	Bacteroides_uniformis	EX_ppa(e)	-0.0008873677679248662	secretion	0.0008873677679248662
484	1	Bacteroides_uniformis	EX_ppi(e)	-0.0040091753731016705	secretion	0.0040091753731016705
485	1	Bacteroides_uniformis	EX_pro_L(e)	-0.006220464879950914	secretion	0.006220464879950914
486	1	Bacteroides_uniformis	EX_ptrc(e)	1.844105754524048e-12	uptake	1.844105754524048e-12
487	1	Bacteroides_uniformis	EX_pydam(e)	6.087924361318035e-06	uptake	6.087924361318035e-06
488	1	Bacteroides_uniformis	EX_pydx(e)	1.2478861764133887e-05	uptake	1.2478861764133887e-05
489	1	Bacteroides_uniformis	EX_pydx5p(e)	-4.2153720694984305e-10	secretion	4.2153720694984305e-10
490	1	Bacteroides_uniformis	EX_pydxn(e)	9.898847732750712e-07	uptake	9.898847732750712e-07
491	1	Bacteroides_uniformis	EX_q8(e)	2.198597530745417e-06	uptake	2.198597530745417e-06
492	1	Bacteroides_uniformis	EX_ribflv(e)	3.594705466669338e-05	uptake	3.594705466669338e-05
493	1	Bacteroides_uniformis	EX_ser_L(e)	0.0035333389190269344	uptake	0.0035333389190269344
494	1	Bacteroides_uniformis	EX_sheme(e)	2.1985974753864455e-06	uptake	2.1985974753864455e-06
495	1	Bacteroides_uniformis	EX_so4(e)	0.00723525130894383	uptake	0.00723525130894383
496	1	Bacteroides_uniformis	EX_spmd(e)	2.1985975439648134e-06	uptake	2.1985975439648134e-06
497	1	Bacteroides_uniformis	EX_succ(e)	-0.0038738791131234748	secretion	0.0038738791131234748
498	1	Bacteroides_uniformis	EX_thm(e)	2.198597543964814e-06	uptake	2.198597543964814e-06
499	1	Bacteroides_uniformis	EX_thr_L(e)	4.332964073058289e-09	uptake	4.332964073058289e-09
500	1	Bacteroides_uniformis	EX_thymd(e)	2.683535523713715e-05	uptake	2.683535523713715e-05
501	1	Bacteroides_uniformis	EX_trp_L(e)	0.00012991668072577647	uptake	0.00012991668072577647
502	1	Bacteroides_uniformis	EX_tyr_L(e)	0.001099906234959951	uptake	0.001099906234959951
503	1	Bacteroides_uniformis	EX_ura(e)	7.588907045078015e-08	uptake	7.588907045078015e-08
504	1	Bacteroides_uniformis	EX_urea(e)	-0.006294984459383611	secretion	0.006294984459383611
505	1	Bacteroides_uniformis	EX_val_L(e)	0.0009694779453315902	uptake	0.0009694779453315902
506	1	Bacteroides_uniformis	EX_xan(e)	1.9945791948689197e-05	uptake	1.9945791948689197e-05
507	1	Bacteroides_uniformis	EX_zn2(e)	1.5847627947023856e-05	uptake	1.5847627947023856e-05
508	1	Bacteroides_vulgatus	EX_2dmmq8(e)	1.1105846648496351e-07	uptake	1.1105846648496351e-07
509	1	Bacteroides_vulgatus	EX_ac(e)	-0.015424740358636481	secretion	0.015424740358636481
510	1	Bacteroides_vulgatus	EX_ade(e)	3.173531210507201e-08	uptake	3.173531210507201e-08
511	1	Bacteroides_vulgatus	EX_adn(e)	2.5259135927935296e-05	uptake	2.5259135927935296e-05
512	1	Bacteroides_vulgatus	EX_arg_L(e)	0.0005491151689185411	uptake	0.0005491151689185411
513	1	Bacteroides_vulgatus	EX_asn_L(e)	0.00010822790524465333	uptake	0.00010822790524465333
514	1	Bacteroides_vulgatus	EX_asp_L(e)	0.00022697422003720274	uptake	0.00022697422003720274
515	1	Bacteroides_vulgatus	EX_bglc(e)	6.160464709706119e-08	uptake	6.160464709706119e-08
516	1	Bacteroides_vulgatus	EX_ca2(e)	3.1029009256914947e-06	uptake	3.1029009256914947e-06
517	1	Bacteroides_vulgatus	EX_cl(e)	3.1029009256914947e-06	uptake	3.1029009256914947e-06
518	1	Bacteroides_vulgatus	EX_co2(e)	-0.02444953468447038	secretion	0.02444953468447038
519	1	Bacteroides_vulgatus	EX_cobalt2(e)	3.1029009375757104e-06	uptake	3.1029009375757104e-06
520	1	Bacteroides_vulgatus	EX_cu2(e)	3.1029009256914947e-06	uptake	3.1029009256914947e-06
521	1	Bacteroides_vulgatus	EX_cys_L(e)	0.0001460189639366669	uptake	0.0001460189639366669
522	1	Bacteroides_vulgatus	EX_cytd(e)	-0.00022385392749770232	secretion	0.00022385392749770232
523	1	Bacteroides_vulgatus	EX_dad_2(e)	-0.00040860520594705583	secretion	0.00040860520594705583
524	1	Bacteroides_vulgatus	EX_dttp(e)	-4.135410923955003e-05	secretion	4.135410923955003e-05
525	1	Bacteroides_vulgatus	EX_fe2(e)	3.1029009256914947e-06	uptake	3.1029009256914947e-06
526	1	Bacteroides_vulgatus	EX_fe3(e)	3.1029009256914947e-06	uptake	3.1029009256914947e-06
527	1	Bacteroides_vulgatus	EX_fol(e)	1.291429299803681e-06	uptake	1.291429299803681e-06
528	1	Bacteroides_vulgatus	EX_for(e)	-0.0001310793585754314	secretion	0.0001310793585754314
529	1	Bacteroides_vulgatus	EX_gln_L(e)	0.0008249168102433827	uptake	0.0008249168102433827
530	1	Bacteroides_vulgatus	EX_glu_L(e)	0.00036649897776744106	uptake	0.00036649897776744106
531	1	Bacteroides_vulgatus	EX_gsn(e)	-0.00018569117062027814	secretion	0.00018569117062027814
532	1	Bacteroides_vulgatus	EX_gua(e)	3.235267728377026e-08	uptake	3.235267728377026e-08
533	1	Bacteroides_vulgatus	EX_h(e)	-0.016304869067440678	secretion	0.016304869067440678
534	1	Bacteroides_vulgatus	EX_h2(e)	-0.0256554590783918	secretion	0.0256554590783918
535	1	Bacteroides_vulgatus	EX_h2o(e)	0.007725749038288072	uptake	0.007725749038288072
536	1	Bacteroides_vulgatus	EX_h2s(e)	-0.002161126321933984	secretion	0.002161126321933984
537	1	Bacteroides_vulgatus	EX_his_L(e)	0.00048672399233500057	uptake	0.00048672399233500057
538	1	Bacteroides_vulgatus	EX_ile_L(e)	0.00015773812667978102	uptake	0.00015773812667978102
539	1	Bacteroides_vulgatus	EX_k(e)	3.1029009256914947e-06	uptake	3.1029009256914947e-06
540	1	Bacteroides_vulgatus	EX_leu_L(e)	0.00026553110496352637	uptake	0.00026553110496352637
541	1	Bacteroides_vulgatus	EX_lys_L(e)	0.00014561122506484388	uptake	0.00014561122506484388
542	1	Bacteroides_vulgatus	EX_malt(e)	0.002320126903389731	uptake	0.002320126903389731
543	1	Bacteroides_vulgatus	EX_meoh(e)	-1.0712124618910958e-07	secretion	1.0712124618910958e-07
544	1	Bacteroides_vulgatus	EX_met_L(e)	-5.048468882667122e-05	secretion	5.048468882667122e-05
545	1	Bacteroides_vulgatus	EX_mg2(e)	3.1029009256914947e-06	uptake	3.1029009256914947e-06
546	1	Bacteroides_vulgatus	EX_mn2(e)	3.1029009256914947e-06	uptake	3.1029009256914947e-06
547	1	Bacteroides_vulgatus	EX_mqn8(e)	8.562767205784935e-07	uptake	8.562767205784935e-07
548	1	Bacteroides_vulgatus	EX_nac(e)	6.271820564395435e-06	uptake	6.271820564395435e-06
549	1	Bacteroides_vulgatus	EX_nh4(e)	-0.0012277568702161615	secretion	0.0012277568702161615
550	1	Bacteroides_vulgatus	EX_no3(e)	4.742166796044261e-05	uptake	4.742166796044261e-05
551	1	Bacteroides_vulgatus	EX_o2(e)	2.206770543267936e-05	uptake	2.206770543267936e-05
552	1	Bacteroides_vulgatus	EX_orot(e)	2.848365680553041e-05	uptake	2.848365680553041e-05
553	1	Bacteroides_vulgatus	EX_pac(e)	-0.0021405934838670533	secretion	0.0021405934838670533
554	1	Bacteroides_vulgatus	EX_phe_L(e)	0.0021272790763567783	uptake	0.0021272790763567783
555	1	Bacteroides_vulgatus	EX_pheme(e)	4.304764332678964e-07	uptake	4.304764332678964e-07
556	1	Bacteroides_vulgatus	EX_pi(e)	0.0011156233416143447	uptake	0.0011156233416143447
557	1	Bacteroides_vulgatus	EX_pnto_R(e)	6.205801851382959e-06	uptake	6.205801851382959e-06
558	1	Bacteroides_vulgatus	EX_ppa(e)	-0.00038011398930735393	secretion	0.00038011398930735393
559	1	Bacteroides_vulgatus	EX_ppi(e)	-0.00011588387953939188	secretion	0.00011588387953939188
560	1	Bacteroides_vulgatus	EX_pro_L(e)	-0.0016163420992604432	secretion	0.0016163420992604432
561	1	Bacteroides_vulgatus	EX_pydam(e)	9.182297358773326e-06	uptake	9.182297358773326e-06
562	1	Bacteroides_vulgatus	EX_pydx(e)	3.382219304435425e-06	uptake	3.382219304435425e-06
563	1	Bacteroides_vulgatus	EX_pydx5p(e)	-1.8998034176137265e-05	secretion	1.8998034176137265e-05
564	1	Bacteroides_vulgatus	EX_pydxn(e)	5.548432716474815e-07	uptake	5.548432716474815e-07
565	1	Bacteroides_vulgatus	EX_q8(e)	4.3047643326789715e-07	uptake	4.3047643326789715e-07
566	1	Bacteroides_vulgatus	EX_ribflv(e)	6.341568510803631e-06	uptake	6.341568510803631e-06
567	1	Bacteroides_vulgatus	EX_ser_L(e)	0.0005566056437131731	uptake	0.0005566056437131731
568	1	Bacteroides_vulgatus	EX_sheme(e)	4.304764332678964e-07	uptake	4.304764332678964e-07
569	1	Bacteroides_vulgatus	EX_so4(e)	0.0008448047315736643	uptake	0.0008448047315736643
570	1	Bacteroides_vulgatus	EX_spmd(e)	4.304764332678964e-07	uptake	4.304764332678964e-07
571	1	Bacteroides_vulgatus	EX_succ(e)	-0.000986146186323231	secretion	0.000986146186323231
572	1	Bacteroides_vulgatus	EX_thm(e)	4.304764332678962e-07	uptake	4.304764332678962e-07
573	1	Bacteroides_vulgatus	EX_thr_L(e)	1.8212872007310095e-09	uptake	1.8212872007310095e-09
574	1	Bacteroides_vulgatus	EX_thymd(e)	1.1509087356858278e-05	uptake	1.1509087356858278e-05
575	1	Bacteroides_vulgatus	EX_trp_L(e)	2.543715628826854e-05	uptake	2.543715628826854e-05
576	1	Bacteroides_vulgatus	EX_tyr_L(e)	0.00015930411793181175	uptake	0.00015930411793181175
577	1	Bacteroides_vulgatus	EX_ura(e)	2.5541819313438345e-08	uptake	2.5541819313438345e-08
578	1	Bacteroides_vulgatus	EX_urea(e)	-0.0009633023980159946	secretion	0.0009633023980159946
579	1	Bacteroides_vulgatus	EX_val_L(e)	0.00018981982818266568	uptake	0.00018981982818266568
580	1	Bacteroides_vulgatus	EX_xan(e)	1.7899667706905597e-05	uptake	1.7899667706905597e-05
581	1	Bacteroides_vulgatus	EX_zn2(e)	3.1029009256914947e-06	uptake	3.1029009256914947e-06
582	1	Bifidobacterium_adolescentis	EX_26dap_M(e)	4.511625506012935e-05	uptake	4.511625506012935e-05
583	1	Bifidobacterium_adolescentis	EX_2dmmq8(e)	3.4549620321936176e-06	uptake	3.4549620321936176e-06
584	1	Bifidobacterium_adolescentis	EX_3mop(e)	-8.298774191323621e-10	secretion	8.298774191323621e-10
585	1	Bifidobacterium_adolescentis	EX_4abut(e)	-1.037778424529802e-08	secretion	1.037778424529802e-08
586	1	Bifidobacterium_adolescentis	EX_4abz(e)	5.806090839690008e-05	uptake	5.806090839690008e-05
587	1	Bifidobacterium_adolescentis	EX_5mthf(e)	-3.342060369979458e-05	secretion	3.342060369979458e-05
588	1	Bifidobacterium_adolescentis	EX_acald(e)	-5.025175862712192e-07	secretion	5.025175862712192e-07
589	1	Bifidobacterium_adolescentis	EX_ade(e)	6.748307060080939e-08	uptake	6.748307060080939e-08
590	1	Bifidobacterium_adolescentis	EX_ala_L(e)	0.0027246385158860922	uptake	0.0027246385158860922
591	1	Bifidobacterium_adolescentis	EX_alagln(e)	0.00010542612709230572	uptake	0.00010542612709230572
592	1	Bifidobacterium_adolescentis	EX_arab_L(e)	0.015155800611795014	uptake	0.015155800611795014
593	1	Bifidobacterium_adolescentis	EX_arg_L(e)	0.00034873357871443314	uptake	0.00034873357871443314
594	1	Bifidobacterium_adolescentis	EX_asn_L(e)	0.00187365381441921	uptake	0.00187365381441921
595	1	Bifidobacterium_adolescentis	EX_asp_L(e)	0.0002823074081006213	uptake	0.0002823074081006213
596	1	Bifidobacterium_adolescentis	EX_butam(e)	-0.0006592110297813153	secretion	0.0006592110297813153
597	1	Bifidobacterium_adolescentis	EX_ca2(e)	7.286465511836076e-06	uptake	7.286465511836076e-06
598	1	Bifidobacterium_adolescentis	EX_cgly(e)	0.00010280027570674437	uptake	0.00010280027570674437
599	1	Bifidobacterium_adolescentis	EX_cl(e)	7.286465511836076e-06	uptake	7.286465511836076e-06
600	1	Bifidobacterium_adolescentis	EX_co2(e)	-0.048815691666210886	secretion	0.048815691666210886
601	1	Bifidobacterium_adolescentis	EX_cobalt2(e)	7.286465511836076e-06	uptake	7.286465511836076e-06
602	1	Bifidobacterium_adolescentis	EX_csn(e)	6.262936598192101e-08	uptake	6.262936598192101e-08
603	1	Bifidobacterium_adolescentis	EX_cu2(e)	7.286465511836076e-06	uptake	7.286465511836076e-06
604	1	Bifidobacterium_adolescentis	EX_cys_L(e)	0.007245648411643345	uptake	0.007245648411643345
605	1	Bifidobacterium_adolescentis	EX_cytd(e)	-4.5363986284483325e-08	secretion	4.5363986284483325e-08
606	1	Bifidobacterium_adolescentis	EX_dad_2(e)	-0.000781630654992251	secretion	0.000781630654992251
607	1	Bifidobacterium_adolescentis	EX_dhna(e)	2.171537219315782e-07	uptake	2.171537219315782e-07
608	1	Bifidobacterium_adolescentis	EX_diact(e)	-1.5982784163744173e-08	secretion	1.5982784163744173e-08
609	1	Bifidobacterium_adolescentis	EX_etoh(e)	-0.06996205626128219	secretion	0.06996205626128219
610	1	Bifidobacterium_adolescentis	EX_fe2(e)	1.4572931023672152e-05	uptake	1.4572931023672152e-05
611	1	Bifidobacterium_adolescentis	EX_fol(e)	5.493357570600893e-05	uptake	5.493357570600893e-05
612	1	Bifidobacterium_adolescentis	EX_for(e)	-0.08181698123786128	secretion	0.08181698123786128
613	1	Bifidobacterium_adolescentis	EX_glc_D(e)	0.01800029219241868	uptake	0.01800029219241868
614	1	Bifidobacterium_adolescentis	EX_gln_L(e)	0.0005926651758696473	uptake	0.0005926651758696473
615	1	Bifidobacterium_adolescentis	EX_glu_L(e)	0.00048370684085191363	uptake	0.00048370684085191363
616	1	Bifidobacterium_adolescentis	EX_gly(e)	-2.8216221217544312e-05	secretion	2.8216221217544312e-05
617	1	Bifidobacterium_adolescentis	EX_glyc(e)	-0.01439475549892939	secretion	0.01439475549892939
618	1	Bifidobacterium_adolescentis	EX_glycys(e)	0.00010280027570674437	uptake	0.00010280027570674437
619	1	Bifidobacterium_adolescentis	EX_glygln(e)	6.628292691500673e-05	uptake	6.628292691500673e-05
620	1	Bifidobacterium_adolescentis	EX_glyglu(e)	0.00010166099387091483	uptake	0.00010166099387091483
621	1	Bifidobacterium_adolescentis	EX_gua(e)	3.828561198015561e-08	uptake	3.828561198015561e-08
622	1	Bifidobacterium_adolescentis	EX_h(e)	-0.03617764949697327	secretion	0.03617764949697327
623	1	Bifidobacterium_adolescentis	EX_h2o(e)	0.03681538370357473	uptake	0.03681538370357473
624	1	Bifidobacterium_adolescentis	EX_h2s(e)	-0.00961682904914044	secretion	0.00961682904914044
625	1	Bifidobacterium_adolescentis	EX_his_L(e)	0.00011448348387909865	uptake	0.00011448348387909865
626	1	Bifidobacterium_adolescentis	EX_ile_L(e)	0.000430362915074731	uptake	0.000430362915074731
627	1	Bifidobacterium_adolescentis	EX_k(e)	7.286465511836076e-06	uptake	7.286465511836076e-06
628	1	Bifidobacterium_adolescentis	EX_lac_L(e)	0.020400006670156956	uptake	0.020400006670156956
629	1	Bifidobacterium_adolescentis	EX_leu_L(e)	0.0006134537431485759	uptake	0.0006134537431485759
630	1	Bifidobacterium_adolescentis	EX_lys_L(e)	0.00041052403540703906	uptake	0.00041052403540703906
631	1	Bifidobacterium_adolescentis	EX_malt(e)	0.004891654620265005	uptake	0.004891654620265005
632	1	Bifidobacterium_adolescentis	EX_met_L(e)	0.0001859141226443955	uptake	0.0001859141226443955
633	1	Bifidobacterium_adolescentis	EX_mg2(e)	7.286465511836076e-06	uptake	7.286465511836076e-06
634	1	Bifidobacterium_adolescentis	EX_mma(e)	-4.154815308806507e-06	secretion	4.154815308806507e-06
635	1	Bifidobacterium_adolescentis	EX_mn2(e)	7.286465511836076e-06	uptake	7.286465511836076e-06
636	1	Bifidobacterium_adolescentis	EX_mqn8(e)	6.827013914615866e-05	uptake	6.827013914615866e-05
637	1	Bifidobacterium_adolescentis	EX_na1(e)	0.03411707080549597	uptake	0.03411707080549597
638	1	Bifidobacterium_adolescentis	EX_nac(e)	-6.05566380417562e-05	secretion	6.05566380417562e-05
639	1	Bifidobacterium_adolescentis	EX_nh4(e)	-0.0170880447731022	secretion	0.0170880447731022
640	1	Bifidobacterium_adolescentis	EX_nmn(e)	7.206341017723565e-05	uptake	7.206341017723565e-05
641	1	Bifidobacterium_adolescentis	EX_o2(e)	7.206402548017101e-05	uptake	7.206402548017101e-05
642	1	Bifidobacterium_adolescentis	EX_ocdca(e)	5.64044027760734e-05	uptake	5.64044027760734e-05
643	1	Bifidobacterium_adolescentis	EX_orn(e)	-5.383314277206166e-10	secretion	5.383314277206166e-10
644	1	Bifidobacterium_adolescentis	EX_orot(e)	4.555053541233508e-05	uptake	4.555053541233508e-05
645	1	Bifidobacterium_adolescentis	EX_peamn(e)	-0.0038931780988750416	secretion	0.0038931780988750416
646	1	Bifidobacterium_adolescentis	EX_phe_L(e)	0.0032428811466076956	uptake	0.0032428811466076956
647	1	Bifidobacterium_adolescentis	EX_pheme(e)	1.0875005655929816e-05	uptake	1.0875005655929816e-05
648	1	Bifidobacterium_adolescentis	EX_pi(e)	0.0014679287376183354	uptake	0.0014679287376183354
649	1	Bifidobacterium_adolescentis	EX_pnto_R(e)	1.5148177446013312e-05	uptake	1.5148177446013312e-05
650	1	Bifidobacterium_adolescentis	EX_pro_L(e)	0.0002593054990923287	uptake	0.0002593054990923287
651	1	Bifidobacterium_adolescentis	EX_ptrc(e)	3.753706635461605e-06	uptake	3.753706635461605e-06
652	1	Bifidobacterium_adolescentis	EX_pydam(e)	5.172248630897572e-06	uptake	5.172248630897572e-06
653	1	Bifidobacterium_adolescentis	EX_pydx(e)	5.191874153780516e-06	uptake	5.191874153780516e-06
654	1	Bifidobacterium_adolescentis	EX_ribflv(e)	1.5319723894531717e-05	uptake	1.5319723894531717e-05
655	1	Bifidobacterium_adolescentis	EX_ser_L(e)	0.0046120966367506466	uptake	0.0046120966367506466
656	1	Bifidobacterium_adolescentis	EX_so4(e)	0.0033603781225252445	uptake	0.0033603781225252445
657	1	Bifidobacterium_adolescentis	EX_spmd(e)	5.082371329885835e-06	uptake	5.082371329885835e-06
658	1	Bifidobacterium_adolescentis	EX_thf(e)	-0.00017353922503296427	secretion	0.00017353922503296427
659	1	Bifidobacterium_adolescentis	EX_thm(e)	3.266980343072241e-06	uptake	3.266980343072241e-06
660	1	Bifidobacterium_adolescentis	EX_thr_L(e)	0.0013483833684595832	uptake	0.0013483833684595832
661	1	Bifidobacterium_adolescentis	EX_thymd(e)	-2.7905150284640047e-05	secretion	2.7905150284640047e-05
662	1	Bifidobacterium_adolescentis	EX_trp_L(e)	0.0005260673860052483	uptake	0.0005260673860052483
663	1	Bifidobacterium_adolescentis	EX_trypta(e)	-0.0004580631811919648	secretion	0.0004580631811919648
664	1	Bifidobacterium_adolescentis	EX_tyr_L(e)	0.0010411974272417977	uptake	0.0010411974272417977
665	1	Bifidobacterium_adolescentis	EX_ura(e)	4.186832439919937e-08	uptake	4.186832439919937e-08
666	1	Bifidobacterium_adolescentis	EX_val_L(e)	0.0004954427167481975	uptake	0.0004954427167481975
667	1	Bifidobacterium_adolescentis	EX_xan(e)	2.8723046037010422e-05	uptake	2.8723046037010422e-05
668	1	Bifidobacterium_adolescentis	EX_zn2(e)	7.286465511836076e-06	uptake	7.286465511836076e-06
669	1	Bifidobacterium_longum	EX_26dap_M(e)	1.928730635726695e-05	uptake	1.928730635726695e-05
670	1	Bifidobacterium_longum	EX_2dmmq8(e)	1.2623916543321642e-12	uptake	1.2623916543321642e-12
671	1	Bifidobacterium_longum	EX_3mop(e)	-0.0014533422370385705	secretion	0.0014533422370385705
672	1	Bifidobacterium_longum	EX_4abut(e)	-0.0010789124996278597	secretion	0.0010789124996278597
673	1	Bifidobacterium_longum	EX_4abz(e)	0.00014780533113198082	uptake	0.00014780533113198082
674	1	Bifidobacterium_longum	EX_5mthf(e)	-0.00017533745688214122	secretion	0.00017533745688214122
675	1	Bifidobacterium_longum	EX_acald(e)	-0.06111053199366957	secretion	0.06111053199366957
676	1	Bifidobacterium_longum	EX_ade(e)	1.7535059604900793e-07	uptake	1.7535059604900793e-07
677	1	Bifidobacterium_longum	EX_ala_L(e)	0.009603228521022494	uptake	0.009603228521022494
678	1	Bifidobacterium_longum	EX_alagln(e)	0.0003194413982030776	uptake	0.0003194413982030776
679	1	Bifidobacterium_longum	EX_arg_L(e)	0.00012633247328945488	uptake	0.00012633247328945488
680	1	Bifidobacterium_longum	EX_asn_L(e)	0.004070758509179097	uptake	0.004070758509179097
681	1	Bifidobacterium_longum	EX_asp_L(e)	0.0008144521420214555	uptake	0.0008144521420214555
682	1	Bifidobacterium_longum	EX_butam(e)	-0.0017564878281586388	secretion	0.0017564878281586388
683	1	Bifidobacterium_longum	EX_ca2(e)	2.6734410830134942e-06	uptake	2.6734410830134942e-06
684	1	Bifidobacterium_longum	EX_cgly(e)	0.00029729414688620906	uptake	0.00029729414688620906
685	1	Bifidobacterium_longum	EX_cl(e)	2.6734410830134942e-06	uptake	2.6734410830134942e-06
686	1	Bifidobacterium_longum	EX_co2(e)	-0.0577500714709372	secretion	0.0577500714709372
687	1	Bifidobacterium_longum	EX_cobalt2(e)	2.6734410830134942e-06	uptake	2.6734410830134942e-06
688	1	Bifidobacterium_longum	EX_csn(e)	1.5453956052549532e-07	uptake	1.5453956052549532e-07
689	1	Bifidobacterium_longum	EX_cu2(e)	2.6734410830134942e-06	uptake	2.6734410830134942e-06
690	1	Bifidobacterium_longum	EX_cys_L(e)	0.01602870395992981	uptake	0.01602870395992981
691	1	Bifidobacterium_longum	EX_cytd(e)	-7.302319156560777e-08	secretion	7.302319156560777e-08
692	1	Bifidobacterium_longum	EX_dad_2(e)	-0.003210319285864379	secretion	0.003210319285864379
693	1	Bifidobacterium_longum	EX_dhna(e)	1.0912080304298806e-06	uptake	1.0912080304298806e-06
694	1	Bifidobacterium_longum	EX_etoh(e)	-0.10519320102562142	secretion	0.10519320102562142
695	1	Bifidobacterium_longum	EX_fe2(e)	5.3468821660269885e-06	uptake	5.3468821660269885e-06
696	1	Bifidobacterium_longum	EX_fol(e)	5.3507480626503224e-05	uptake	5.3507480626503224e-05
697	1	Bifidobacterium_longum	EX_for(e)	-0.1854276593699273	secretion	0.1854276593699273
698	1	Bifidobacterium_longum	EX_glc_D(e)	0.032830779526369674	uptake	0.032830779526369674
699	1	Bifidobacterium_longum	EX_glu_L(e)	0.0014016009238022895	uptake	0.0014016009238022895
700	1	Bifidobacterium_longum	EX_glycys(e)	0.000289267052003578	uptake	0.000289267052003578
701	1	Bifidobacterium_longum	EX_glygln(e)	0.00021654808564971752	uptake	0.00021654808564971752
702	1	Bifidobacterium_longum	EX_glyglu(e)	0.00026382370675613387	uptake	0.00026382370675613387
703	1	Bifidobacterium_longum	EX_gua(e)	2.409541435359264e-07	uptake	2.409541435359264e-07
704	1	Bifidobacterium_longum	EX_h(e)	-0.07609940541887054	secretion	0.07609940541887054
705	1	Bifidobacterium_longum	EX_h2o(e)	0.06206763940968096	uptake	0.06206763940968096
706	1	Bifidobacterium_longum	EX_h2s(e)	-0.016519783146518443	secretion	0.016519783146518443
707	1	Bifidobacterium_longum	EX_his_L(e)	4.187852744559711e-05	uptake	4.187852744559711e-05
708	1	Bifidobacterium_longum	EX_ile_L(e)	0.000586854036020698	uptake	0.000586854036020698
709	1	Bifidobacterium_longum	EX_k(e)	2.673441083013474e-06	uptake	2.673441083013474e-06
710	1	Bifidobacterium_longum	EX_lac_L(e)	0.05937332671991715	uptake	0.05937332671991715
711	1	Bifidobacterium_longum	EX_leu_L(e)	0.0002250792838856852	uptake	0.0002250792838856852
712	1	Bifidobacterium_longum	EX_lys_L(e)	0.00015062334681182187	uptake	0.00015062334681182187
713	1	Bifidobacterium_longum	EX_malt(e)	0.008681022869021027	uptake	0.008681022869021027
714	1	Bifidobacterium_longum	EX_met_L(e)	7.010759438412948e-05	uptake	7.010759438412948e-05
715	1	Bifidobacterium_longum	EX_mg2(e)	2.6734410830134942e-06	uptake	2.6734410830134942e-06
716	1	Bifidobacterium_longum	EX_mma(e)	-2.863036788548151e-06	secretion	2.863036788548151e-06
717	1	Bifidobacterium_longum	EX_mn2(e)	2.6734410830134942e-06	uptake	2.6734410830134942e-06
718	1	Bifidobacterium_longum	EX_mqn8(e)	0.00022213154184217335	uptake	0.00022213154184217335
719	1	Bifidobacterium_longum	EX_na1(e)	0.09957127815053034	uptake	0.09957127815053034
720	1	Bifidobacterium_longum	EX_nac(e)	-0.00010405242274252039	secretion	0.00010405242274252039
721	1	Bifidobacterium_longum	EX_nh4(e)	-0.04194827202441477	secretion	0.04194827202441477
722	1	Bifidobacterium_longum	EX_nmn(e)	9.899406263429588e-05	uptake	9.899406263429588e-05
723	1	Bifidobacterium_longum	EX_o2(e)	0.00021032014051385384	uptake	0.00021032014051385384
724	1	Bifidobacterium_longum	EX_ocdca(e)	0.00015009954827248208	uptake	0.00015009954827248208
725	1	Bifidobacterium_longum	EX_orn(e)	-6.556724959417204e-05	secretion	6.556724959417204e-05
726	1	Bifidobacterium_longum	EX_peamn(e)	-0.013158461000372306	secretion	0.013158461000372306
727	1	Bifidobacterium_longum	EX_phe_L(e)	0.009464406323123422	uptake	0.009464406323123422
728	1	Bifidobacterium_longum	EX_pheme(e)	5.749094918861081e-07	uptake	5.749094918861081e-07
729	1	Bifidobacterium_longum	EX_pi(e)	0.0007048905379770307	uptake	0.0007048905379770307
730	1	Bifidobacterium_longum	EX_pnto_R(e)	5.537841979606774e-06	uptake	5.537841979606774e-06
731	1	Bifidobacterium_longum	EX_pro_L(e)	9.514050031509236e-05	uptake	9.514050031509236e-05
732	1	Bifidobacterium_longum	EX_pydx(e)	2.6101089884166117e-06	uptake	2.6101089884166117e-06
733	1	Bifidobacterium_longum	EX_ribflv(e)	-0.003821676807791655	secretion	0.003821676807791655
734	1	Bifidobacterium_longum	EX_ser_L(e)	0.012545780887543394	uptake	0.012545780887543394
735	1	Bifidobacterium_longum	EX_so4(e)	0.0074926170793718164	uptake	0.0074926170793718164
736	1	Bifidobacterium_longum	EX_thf(e)	-0.00025520254277427263	secretion	0.00025520254277427263
737	1	Bifidobacterium_longum	EX_thm(e)	-4.057529652020242e-05	secretion	4.057529652020242e-05
738	1	Bifidobacterium_longum	EX_thr_L(e)	0.0018293980783448643	uptake	0.0018293980783448643
739	1	Bifidobacterium_longum	EX_thymd(e)	-1.0251113789818357e-05	secretion	1.0251113789818357e-05
740	1	Bifidobacterium_longum	EX_trp_L(e)	0.001535337025751133	uptake	0.001535337025751133
741	1	Bifidobacterium_longum	EX_trypta(e)	-0.0015103859387432864	secretion	0.0015103859387432864
742	1	Bifidobacterium_longum	EX_tyr_L(e)	0.00386969340100372	uptake	0.00386969340100372
743	1	Bifidobacterium_longum	EX_ura(e)	2.18004938962808e-07	uptake	2.18004938962808e-07
744	1	Bifidobacterium_longum	EX_val_L(e)	0.0001820509676012322	uptake	0.0001820509676012322
745	1	Bifidobacterium_longum	EX_xan(e)	7.308019108040947e-05	uptake	7.308019108040947e-05
746	1	Bifidobacterium_longum	EX_zn2(e)	2.6734410830134942e-06	uptake	2.6734410830134942e-06
747	1	Bifidobacterium_pseudocatenulatum	EX_26dap_M(e)	0.00011215466683402669	uptake	0.00011215466683402669
748	1	Bifidobacterium_pseudocatenulatum	EX_2dmmq8(e)	1.1194665054386573e-05	uptake	1.1194665054386573e-05
749	1	Bifidobacterium_pseudocatenulatum	EX_3mop(e)	-0.0013956884843510757	secretion	0.0013956884843510757
750	1	Bifidobacterium_pseudocatenulatum	EX_4abut(e)	-2.885028368929481e-08	secretion	2.885028368929481e-08
751	1	Bifidobacterium_pseudocatenulatum	EX_4abz(e)	5.8637109133638475e-05	uptake	5.8637109133638475e-05
752	1	Bifidobacterium_pseudocatenulatum	EX_5mthf(e)	-0.00016261308081387362	secretion	0.00016261308081387362
753	1	Bifidobacterium_pseudocatenulatum	EX_ade(e)	1.9375392642714098e-07	uptake	1.9375392642714098e-07
754	1	Bifidobacterium_pseudocatenulatum	EX_ala_L(e)	0.007793154982901451	uptake	0.007793154982901451
755	1	Bifidobacterium_pseudocatenulatum	EX_alagln(e)	0.0003084053927616539	uptake	0.0003084053927616539
756	1	Bifidobacterium_pseudocatenulatum	EX_arab_L(e)	0.049438780624103874	uptake	0.049438780624103874
757	1	Bifidobacterium_pseudocatenulatum	EX_arg_L(e)	0.0008000868737351233	uptake	0.0008000868737351233
758	1	Bifidobacterium_pseudocatenulatum	EX_asn_L(e)	0.0034365349487657268	uptake	0.0034365349487657268
759	1	Bifidobacterium_pseudocatenulatum	EX_asp_L(e)	0.0005448625763717505	uptake	0.0005448625763717505
760	1	Bifidobacterium_pseudocatenulatum	EX_butam(e)	-0.0015053130840492254	secretion	0.0015053130840492254
761	1	Bifidobacterium_pseudocatenulatum	EX_ca2(e)	1.6931395883641364e-05	uptake	1.6931395883641364e-05
762	1	Bifidobacterium_pseudocatenulatum	EX_cgly(e)	0.0003155956462636506	uptake	0.0003155956462636506
763	1	Bifidobacterium_pseudocatenulatum	EX_cl(e)	1.6931395883641364e-05	uptake	1.6931395883641364e-05
764	1	Bifidobacterium_pseudocatenulatum	EX_co2(e)	-0.08436951370916868	secretion	0.08436951370916868
765	1	Bifidobacterium_pseudocatenulatum	EX_cobalt2(e)	1.6931395883641364e-05	uptake	1.6931395883641364e-05
766	1	Bifidobacterium_pseudocatenulatum	EX_csn(e)	1.8972371829219873e-07	uptake	1.8972371829219873e-07
767	1	Bifidobacterium_pseudocatenulatum	EX_cu2(e)	1.6931395883641364e-05	uptake	1.6931395883641364e-05
768	1	Bifidobacterium_pseudocatenulatum	EX_cys_L(e)	0.01877885675197517	uptake	0.01877885675197517
769	1	Bifidobacterium_pseudocatenulatum	EX_cytd(e)	-1.9872799054529956e-07	secretion	1.9872799054529956e-07
770	1	Bifidobacterium_pseudocatenulatum	EX_dad_2(e)	-0.001531825226320319	secretion	0.001531825226320319
771	1	Bifidobacterium_pseudocatenulatum	EX_dhna(e)	1.0342639694423797e-05	uptake	1.0342639694423797e-05
772	1	Bifidobacterium_pseudocatenulatum	EX_etoh(e)	-0.12790186281159702	secretion	0.12790186281159702
773	1	Bifidobacterium_pseudocatenulatum	EX_fe2(e)	3.386279176728273e-05	uptake	3.386279176728273e-05
774	1	Bifidobacterium_pseudocatenulatum	EX_fol(e)	0.00028316770500726434	uptake	0.00028316770500726434
775	1	Bifidobacterium_pseudocatenulatum	EX_for(e)	-0.19224577202477378	secretion	0.19224577202477378
776	1	Bifidobacterium_pseudocatenulatum	EX_gcald(e)	-0.00018835315402952225	secretion	0.00018835315402952225
777	1	Bifidobacterium_pseudocatenulatum	EX_glc_D(e)	0.03883925522963847	uptake	0.03883925522963847
778	1	Bifidobacterium_pseudocatenulatum	EX_gln_L(e)	0.0026006464467268077	uptake	0.0026006464467268077
779	1	Bifidobacterium_pseudocatenulatum	EX_glu_L(e)	0.0010433761589645177	uptake	0.0010433761589645177
780	1	Bifidobacterium_pseudocatenulatum	EX_gly(e)	-0.0001013594580430387	secretion	0.0001013594580430387
781	1	Bifidobacterium_pseudocatenulatum	EX_glyc(e)	-0.019028745665007864	secretion	0.019028745665007864
782	1	Bifidobacterium_pseudocatenulatum	EX_glycys(e)	0.0003065787770757374	uptake	0.0003065787770757374
783	1	Bifidobacterium_pseudocatenulatum	EX_glygln(e)	0.0003595924032710264	uptake	0.0003595924032710264
784	1	Bifidobacterium_pseudocatenulatum	EX_glyglu(e)	0.00031936847736032737	uptake	0.00031936847736032737
785	1	Bifidobacterium_pseudocatenulatum	EX_gua(e)	1.9763799195118788e-07	uptake	1.9763799195118788e-07
786	1	Bifidobacterium_pseudocatenulatum	EX_h(e)	-0.08705448107425046	secretion	0.08705448107425046
787	1	Bifidobacterium_pseudocatenulatum	EX_h2o(e)	0.06822939402131813	uptake	0.06822939402131813
788	1	Bifidobacterium_pseudocatenulatum	EX_h2s(e)	-0.023264556903989115	secretion	0.023264556903989115
789	1	Bifidobacterium_pseudocatenulatum	EX_his_L(e)	0.0002626553236633097	uptake	0.0002626553236633097
790	1	Bifidobacterium_pseudocatenulatum	EX_ile_L(e)	0.0010589984027893204	uptake	0.0010589984027893204
791	1	Bifidobacterium_pseudocatenulatum	EX_k(e)	1.6931395883641364e-05	uptake	1.6931395883641364e-05
792	1	Bifidobacterium_pseudocatenulatum	EX_lac_L(e)	0.04456782028245171	uptake	0.04456782028245171
793	1	Bifidobacterium_pseudocatenulatum	EX_leu_L(e)	0.0014446459133202944	uptake	0.0014446459133202944
794	1	Bifidobacterium_pseudocatenulatum	EX_lys_L(e)	0.0009539254597357044	uptake	0.0009539254597357044
795	1	Bifidobacterium_pseudocatenulatum	EX_malt(e)	0.013793799715414718	uptake	0.013793799715414718
796	1	Bifidobacterium_pseudocatenulatum	EX_met_L(e)	0.00043677914383321426	uptake	0.00043677914383321426
797	1	Bifidobacterium_pseudocatenulatum	EX_mg2(e)	1.6931395883641364e-05	uptake	1.6931395883641364e-05
798	1	Bifidobacterium_pseudocatenulatum	EX_mma(e)	-5.183246194159902e-06	secretion	5.183246194159902e-06
799	1	Bifidobacterium_pseudocatenulatum	EX_mn2(e)	1.6931395883641364e-05	uptake	1.6931395883641364e-05
800	1	Bifidobacterium_pseudocatenulatum	EX_mqn8(e)	0.0003586038079135467	uptake	0.0003586038079135467
801	1	Bifidobacterium_pseudocatenulatum	EX_na1(e)	0.07453543834989244	uptake	0.07453543834989244
802	1	Bifidobacterium_pseudocatenulatum	EX_nac(e)	-0.00012715421041787313	secretion	0.00012715421041787313
803	1	Bifidobacterium_pseudocatenulatum	EX_nh4(e)	-0.047701177430230016	secretion	0.047701177430230016
804	1	Bifidobacterium_pseudocatenulatum	EX_nmn(e)	0.0001574351934409897	uptake	0.0001574351934409897
805	1	Bifidobacterium_pseudocatenulatum	EX_o2(e)	0.00015488607852864506	uptake	0.00015488607852864506
806	1	Bifidobacterium_pseudocatenulatum	EX_ocdca(e)	0.00011265657009980488	uptake	0.00011265657009980488
807	1	Bifidobacterium_pseudocatenulatum	EX_orot(e)	0.00023396813726939475	uptake	0.00023396813726939475
808	1	Bifidobacterium_pseudocatenulatum	EX_peamn(e)	-0.010278960715338572	secretion	0.010278960715338572
809	1	Bifidobacterium_pseudocatenulatum	EX_phe_L(e)	0.007084710441790595	uptake	0.007084710441790595
810	1	Bifidobacterium_pseudocatenulatum	EX_pheme(e)	6.86641706297583e-05	uptake	6.86641706297583e-05
811	1	Bifidobacterium_pseudocatenulatum	EX_pi(e)	0.003411198306823527	uptake	0.003411198306823527
812	1	Bifidobacterium_pseudocatenulatum	EX_pnto_R(e)	3.386279176728243e-05	uptake	3.386279176728243e-05
813	1	Bifidobacterium_pseudocatenulatum	EX_pro_L(e)	0.0006025423509938647	uptake	0.0006025423509938647
814	1	Bifidobacterium_pseudocatenulatum	EX_ptrc(e)	1.028913734376879e-05	uptake	1.028913734376879e-05
815	1	Bifidobacterium_pseudocatenulatum	EX_pydam(e)	1.62818284601406e-05	uptake	1.62818284601406e-05
816	1	Bifidobacterium_pseudocatenulatum	EX_pydx(e)	1.3451709728606091e-05	uptake	1.3451709728606091e-05
817	1	Bifidobacterium_pseudocatenulatum	EX_ribflv(e)	-1.1466027063341599e-05	secretion	1.1466027063341599e-05
818	1	Bifidobacterium_pseudocatenulatum	EX_ser_L(e)	0.010076024049695613	uptake	0.010076024049695613
819	1	Bifidobacterium_pseudocatenulatum	EX_so4(e)	0.010480868917513238	uptake	0.010480868917513238
820	1	Bifidobacterium_pseudocatenulatum	EX_spmd(e)	1.765157548850851e-05	uptake	1.765157548850851e-05
821	1	Bifidobacterium_pseudocatenulatum	EX_thf(e)	-0.00014858022809566902	secretion	0.00014858022809566902
822	1	Bifidobacterium_pseudocatenulatum	EX_thm(e)	7.4341817984031675e-06	uptake	7.4341817984031675e-06
823	1	Bifidobacterium_pseudocatenulatum	EX_thr_L(e)	0.0018288553935581248	uptake	0.0018288553935581248
824	1	Bifidobacterium_pseudocatenulatum	EX_thymd(e)	-6.4842569541332e-05	secretion	6.4842569541332e-05
825	1	Bifidobacterium_pseudocatenulatum	EX_trp_L(e)	0.001149297471668252	uptake	0.001149297471668252
826	1	Bifidobacterium_pseudocatenulatum	EX_trypta(e)	-0.0009912776317917578	secretion	0.0009912776317917578
827	1	Bifidobacterium_pseudocatenulatum	EX_tyr_L(e)	0.004102576398994584	uptake	0.004102576398994584
828	1	Bifidobacterium_pseudocatenulatum	EX_ura(e)	2.389495963430766e-07	uptake	2.389495963430766e-07
829	1	Bifidobacterium_pseudocatenulatum	EX_val_L(e)	0.0011512490860457825	uptake	0.0011512490860457825
830	1	Bifidobacterium_pseudocatenulatum	EX_xan(e)	8.174404323071863e-05	uptake	8.174404323071863e-05
831	1	Bifidobacterium_pseudocatenulatum	EX_zn2(e)	1.6931395883641364e-05	uptake	1.6931395883641364e-05
832	1	Blautia_hydrogenotrophica	EX_12dgr180(e)	5.880335165969635e-12	uptake	5.880335165969635e-12
833	1	Blautia_hydrogenotrophica	EX_26dap_M(e)	2.558321132141203e-10	uptake	2.558321132141203e-10
834	1	Blautia_hydrogenotrophica	EX_ac(e)	-8.46347985055122e-08	secretion	8.46347985055122e-08
835	1	Blautia_hydrogenotrophica	EX_ade(e)	9.636160799536984e-13	uptake	9.636160799536984e-13
836	1	Blautia_hydrogenotrophica	EX_ala_L(e)	9.578857938513804e-10	uptake	9.578857938513804e-10
837	1	Blautia_hydrogenotrophica	EX_arg_L(e)	6.800426433102049e-10	uptake	6.800426433102049e-10
838	1	Blautia_hydrogenotrophica	EX_asp_L(e)	6.4302909961993355e-09	uptake	6.4302909961993355e-09
839	1	Blautia_hydrogenotrophica	EX_ca2(e)	1.6133072807515883e-11	uptake	1.6133072807515883e-11
840	1	Blautia_hydrogenotrophica	EX_cl(e)	1.6133072807515883e-11	uptake	1.6133072807515883e-11
841	1	Blautia_hydrogenotrophica	EX_co2(e)	-1.7783037409194288e-08	secretion	1.7783037409194288e-08
842	1	Blautia_hydrogenotrophica	EX_cobalt2(e)	1.6133072807515883e-11	uptake	1.6133072807515883e-11
843	1	Blautia_hydrogenotrophica	EX_cu2(e)	1.6133072807515883e-11	uptake	1.6133072807515883e-11
844	1	Blautia_hydrogenotrophica	EX_cys_L(e)	1.4486702682177345e-10	uptake	1.4486702682177345e-10
845	1	Blautia_hydrogenotrophica	EX_etoh(e)	-3.055792969944204e-07	secretion	3.055792969944204e-07
846	1	Blautia_hydrogenotrophica	EX_fe2(e)	1.6133072807515883e-11	uptake	1.6133072807515883e-11
847	1	Blautia_hydrogenotrophica	EX_fe3(e)	1.6133072807515883e-11	uptake	1.6133072807515883e-11
848	1	Blautia_hydrogenotrophica	EX_fol(e)	1.9387426949115453e-11	uptake	1.9387426949115453e-11
849	1	Blautia_hydrogenotrophica	EX_for(e)	-4.091902567239799e-07	secretion	4.091902567239799e-07
850	1	Blautia_hydrogenotrophica	EX_glc_D(e)	4.015451813605596e-07	uptake	4.015451813605596e-07
851	1	Blautia_hydrogenotrophica	EX_gln_L(e)	4.293803336390832e-08	uptake	4.293803336390832e-08
852	1	Blautia_hydrogenotrophica	EX_glu_L(e)	6.8042421474312935e-09	uptake	6.8042421474312935e-09
853	1	Blautia_hydrogenotrophica	EX_glygln(e)	2.0768345546158762e-09	uptake	2.0768345546158762e-09
854	1	Blautia_hydrogenotrophica	EX_gua(e)	1.1897615343809386e-13	uptake	1.1897615343809386e-13
855	1	Blautia_hydrogenotrophica	EX_h(e)	-4.2556705685276125e-07	secretion	4.2556705685276125e-07
856	1	Blautia_hydrogenotrophica	EX_h2o(e)	-1.895453405447948e-07	secretion	1.895453405447948e-07
857	1	Blautia_hydrogenotrophica	EX_his_L(e)	1.6075727490498337e-08	uptake	1.6075727490498337e-08
858	1	Blautia_hydrogenotrophica	EX_hxan(e)	-7.702927522985795e-09	secretion	7.702927522985795e-09
859	1	Blautia_hydrogenotrophica	EX_ile_L(e)	5.263897882146094e-10	uptake	5.263897882146094e-10
860	1	Blautia_hydrogenotrophica	EX_k(e)	1.6133072807515883e-11	uptake	1.6133072807515883e-11
861	1	Blautia_hydrogenotrophica	EX_leu_L(e)	6.980854169048309e-10	uptake	6.980854169048309e-10
862	1	Blautia_hydrogenotrophica	EX_lys_L(e)	1.3872150110605766e-09	uptake	1.3872150110605766e-09
863	1	Blautia_hydrogenotrophica	EX_malt(e)	8.754922540436616e-09	uptake	8.754922540436616e-09
864	1	Blautia_hydrogenotrophica	EX_met_L(e)	2.382769697717344e-10	uptake	2.382769697717344e-10
865	1	Blautia_hydrogenotrophica	EX_mg2(e)	1.6133072807515883e-11	uptake	1.6133072807515883e-11
866	1	Blautia_hydrogenotrophica	EX_mn2(e)	1.6133072807515883e-11	uptake	1.6133072807515883e-11
867	1	Blautia_hydrogenotrophica	EX_mqn7(e)	1.2924951299410993e-11	uptake	1.2924951299410993e-11
868	1	Blautia_hydrogenotrophica	EX_na1(e)	7.610686877242266e-07	uptake	7.610686877242266e-07
869	1	Blautia_hydrogenotrophica	EX_nac(e)	-1.575306603434774e-09	secretion	1.575306603434774e-09
870	1	Blautia_hydrogenotrophica	EX_nh4(e)	-5.8456991791817065e-08	secretion	5.8456991791817065e-08
871	1	Blautia_hydrogenotrophica	EX_nmn(e)	1.6075727490498339e-09	uptake	1.6075727490498339e-09
872	1	Blautia_hydrogenotrophica	EX_no3(e)	5.6811558842800836e-11	uptake	5.6811558842800836e-11
873	1	Blautia_hydrogenotrophica	EX_o2(e)	5.2702694796285204e-11	uptake	5.2702694796285204e-11
874	1	Blautia_hydrogenotrophica	EX_ocdca(e)	5.591674230354294e-11	uptake	5.591674230354294e-11
875	1	Blautia_hydrogenotrophica	EX_phe_L(e)	2.969469956327227e-10	uptake	2.969469956327227e-10
876	1	Blautia_hydrogenotrophica	EX_pheme(e)	6.4624756497055145e-12	uptake	6.4624756497055145e-12
877	1	Blautia_hydrogenotrophica	EX_pi(e)	9.754798119571128e-08	uptake	9.754798119571128e-08
878	1	Blautia_hydrogenotrophica	EX_pnto_R(e)	3.2266145615042473e-11	uptake	3.2266145615042473e-11
879	1	Blautia_hydrogenotrophica	EX_pydam(e)	7.348964555623215e-12	uptake	7.348964555623215e-12
880	1	Blautia_hydrogenotrophica	EX_pydx(e)	1.962354731996909e-11	uptake	1.962354731996909e-11
881	1	Blautia_hydrogenotrophica	EX_rib_D(e)	-1.7478380451269035e-09	secretion	1.7478380451269035e-09
882	1	Blautia_hydrogenotrophica	EX_ribflv(e)	3.2266145615031765e-11	uptake	3.2266145615031765e-11
883	1	Blautia_hydrogenotrophica	EX_ser_L(e)	3.05182245863718e-08	uptake	3.05182245863718e-08
884	1	Blautia_hydrogenotrophica	EX_sheme(e)	6.4624756497055145e-12	uptake	6.4624756497055145e-12
885	1	Blautia_hydrogenotrophica	EX_so4(e)	1.6133072807515883e-11	uptake	1.6133072807515883e-11
886	1	Blautia_hydrogenotrophica	EX_spmd(e)	6.4624756497055145e-12	uptake	6.4624756497055145e-12
887	1	Blautia_hydrogenotrophica	EX_succ(e)	-7.200031706117077e-08	secretion	7.200031706117077e-08
888	1	Blautia_hydrogenotrophica	EX_thm(e)	6.4624756497055145e-12	uptake	6.4624756497055145e-12
889	1	Blautia_hydrogenotrophica	EX_thr_L(e)	1.066801435923992e-09	uptake	1.066801435923992e-09
890	1	Blautia_hydrogenotrophica	EX_trp_L(e)	9.147224211722324e-11	uptake	9.147224211722324e-11
891	1	Blautia_hydrogenotrophica	EX_tyr_L(e)	2.0470931040741058e-10	uptake	2.0470931040741058e-10
892	1	Blautia_hydrogenotrophica	EX_urea(e)	-3.0521645097187685e-10	secretion	3.0521645097187685e-10
893	1	Blautia_hydrogenotrophica	EX_val_L(e)	5.708590699990509e-10	uptake	5.708590699990509e-10
894	1	Blautia_hydrogenotrophica	EX_xan(e)	7.540230216845649e-11	uptake	7.540230216845649e-11
895	1	Blautia_hydrogenotrophica	EX_zn2(e)	1.6133072807515883e-11	uptake	1.6133072807515883e-11
896	1	Clostridium_asparagiforme	EX_12dgr180(e)	3.058787734339798e-05	uptake	3.058787734339798e-05
897	1	Clostridium_asparagiforme	EX_26dap_M(e)	1.1332625756197228e-05	uptake	1.1332625756197228e-05
898	1	Clostridium_asparagiforme	EX_2dmmq8(e)	6.078237248706924e-06	uptake	6.078237248706924e-06
899	1	Clostridium_asparagiforme	EX_4abz(e)	4.966014382097613e-05	uptake	4.966014382097613e-05
900	1	Clostridium_asparagiforme	EX_5mthf(e)	-6.476837345090467e-05	secretion	6.476837345090467e-05
901	1	Clostridium_asparagiforme	EX_ac(e)	-0.035747792826387244	secretion	0.035747792826387244
902	1	Clostridium_asparagiforme	EX_acald(e)	-0.0027731271555004743	secretion	0.0027731271555004743
903	1	Clostridium_asparagiforme	EX_adn(e)	0.00010846213691325918	uptake	0.00010846213691325918
904	1	Clostridium_asparagiforme	EX_ala_L(e)	0.000391635817599146	uptake	0.000391635817599146
905	1	Clostridium_asparagiforme	EX_arab_L(e)	0.0041501157947583	uptake	0.0041501157947583
906	1	Clostridium_asparagiforme	EX_arg_L(e)	0.0002756305917237852	uptake	0.0002756305917237852
907	1	Clostridium_asparagiforme	EX_asn_L(e)	0.006569258545670321	uptake	0.006569258545670321
908	1	Clostridium_asparagiforme	EX_asp_L(e)	0.0010106551608723572	uptake	0.0010106551608723572
909	1	Clostridium_asparagiforme	EX_but(e)	-0.0043826927536172	secretion	0.0043826927536172
910	1	Clostridium_asparagiforme	EX_ca2(e)	6.17343777446554e-06	uptake	6.17343777446554e-06
911	1	Clostridium_asparagiforme	EX_cl(e)	6.17343777446554e-06	uptake	6.17343777446554e-06
912	1	Clostridium_asparagiforme	EX_co2(e)	-0.0039966000048127885	secretion	0.0039966000048127885
913	1	Clostridium_asparagiforme	EX_cobalt2(e)	6.17343777446554e-06	uptake	6.17343777446554e-06
914	1	Clostridium_asparagiforme	EX_csn(e)	5.378070574248129e-12	uptake	5.378070574248129e-12
915	1	Clostridium_asparagiforme	EX_cu2(e)	6.17343777446554e-06	uptake	6.17343777446554e-06
916	1	Clostridium_asparagiforme	EX_cys_L(e)	5.4600974488046523e-05	uptake	5.4600974488046523e-05
917	1	Clostridium_asparagiforme	EX_dhna(e)	4.7114275155436744e-07	uptake	4.7114275155436744e-07
918	1	Clostridium_asparagiforme	EX_etoh(e)	-0.0009919924597858116	secretion	0.0009919924597858116
919	1	Clostridium_asparagiforme	EX_fe2(e)	6.26612977760648e-06	uptake	6.26612977760648e-06
920	1	Clostridium_asparagiforme	EX_fe3(e)	6.17343777446554e-06	uptake	6.17343777446554e-06
921	1	Clostridium_asparagiforme	EX_fol(e)	3.3078638732604484e-05	uptake	3.3078638732604484e-05
922	1	Clostridium_asparagiforme	EX_for(e)	-0.017886935564327782	secretion	0.017886935564327782
923	1	Clostridium_asparagiforme	EX_fru(e)	-0.010248250199815631	secretion	0.010248250199815631
924	1	Clostridium_asparagiforme	EX_glc_D(e)	0.008154124948319302	uptake	0.008154124948319302
925	1	Clostridium_asparagiforme	EX_glu_L(e)	0.00037028526652975696	uptake	0.00037028526652975696
926	1	Clostridium_asparagiforme	EX_glycys(e)	8.091137607596408e-05	uptake	8.091137607596408e-05
927	1	Clostridium_asparagiforme	EX_gua(e)	1.270075357060289e-07	uptake	1.270075357060289e-07
928	1	Clostridium_asparagiforme	EX_h(e)	-0.00300303131335351	secretion	0.00300303131335351
929	1	Clostridium_asparagiforme	EX_h2o(e)	-0.02794480701300643	secretion	0.02794480701300643
930	1	Clostridium_asparagiforme	EX_h2s(e)	-0.000907327694174089	secretion	0.000907327694174089
931	1	Clostridium_asparagiforme	EX_his_L(e)	8.745831886478507e-05	uptake	8.745831886478507e-05
932	1	Clostridium_asparagiforme	EX_ile_L(e)	0.00037694843734591897	uptake	0.00037694843734591897
933	1	Clostridium_asparagiforme	EX_ind3ppa(e)	-1.0758758865359568e-08	secretion	1.0758758865359568e-08
934	1	Clostridium_asparagiforme	EX_indlac(e)	-0.0004409756464716972	secretion	0.0004409756464716972
935	1	Clostridium_asparagiforme	EX_isobut(e)	-0.00820576323035503	secretion	0.00820576323035503
936	1	Clostridium_asparagiforme	EX_isocapr(e)	-0.007165829741290963	secretion	0.007165829741290963
937	1	Clostridium_asparagiforme	EX_isoval(e)	-0.0038371018752748026	secretion	0.0038371018752748026
938	1	Clostridium_asparagiforme	EX_k(e)	6.17343777446554e-06	uptake	6.17343777446554e-06
939	1	Clostridium_asparagiforme	EX_lac_D(e)	-0.002480313667194737	secretion	0.002480313667194737
940	1	Clostridium_asparagiforme	EX_lac_L(e)	0.0007259339689471426	uptake	0.0007259339689471426
941	1	Clostridium_asparagiforme	EX_leu_L(e)	0.0013249311577663051	uptake	0.0013249311577663051
942	1	Clostridium_asparagiforme	EX_lys_L(e)	0.00023915211472986083	uptake	0.00023915211472986083
943	1	Clostridium_asparagiforme	EX_malt(e)	0.010494402965106765	uptake	0.010494402965106765
944	1	Clostridium_asparagiforme	EX_met_L(e)	8.998712847820464e-05	uptake	8.998712847820464e-05
945	1	Clostridium_asparagiforme	EX_mg2(e)	6.17343777446554e-06	uptake	6.17343777446554e-06
946	1	Clostridium_asparagiforme	EX_mn2(e)	6.17343777446554e-06	uptake	6.17343777446554e-06
947	1	Clostridium_asparagiforme	EX_mqn7(e)	7.301706252242587e-07	uptake	7.301706252242587e-07
948	1	Clostridium_asparagiforme	EX_mqn8(e)	9.790400446463108e-06	uptake	9.790400446463108e-06
949	1	Clostridium_asparagiforme	EX_na1(e)	0.001671163634478023	uptake	0.001671163634478023
950	1	Clostridium_asparagiforme	EX_nac(e)	-0.00023399299512742564	secretion	0.00023399299512742564
951	1	Clostridium_asparagiforme	EX_nh4(e)	-0.021656869495336552	secretion	0.021656869495336552
952	1	Clostridium_asparagiforme	EX_nmn(e)	0.00024633987067635695	uptake	0.00024633987067635695
953	1	Clostridium_asparagiforme	EX_no2(e)	-0.00027023937751680766	secretion	0.00027023937751680766
954	1	Clostridium_asparagiforme	EX_no3(e)	0.000276275627267823	uptake	0.000276275627267823
955	1	Clostridium_asparagiforme	EX_o2(e)	0.00022002930966688236	uptake	0.00022002930966688236
956	1	Clostridium_asparagiforme	EX_orot(e)	7.7344412038831e-10	uptake	7.7344412038831e-10
957	1	Clostridium_asparagiforme	EX_phe_L(e)	0.00013007326189970125	uptake	0.00013007326189970125
958	1	Clostridium_asparagiforme	EX_pheme(e)	4.8326158321558015e-06	uptake	4.8326158321558015e-06
959	1	Clostridium_asparagiforme	EX_phppa(e)	-2.3456344643377747e-08	secretion	2.3456344643377747e-08
960	1	Clostridium_asparagiforme	EX_pi(e)	0.015264486572378364	uptake	0.015264486572378364
961	1	Clostridium_asparagiforme	EX_pnto_R(e)	1.2346875548931098e-05	uptake	1.2346875548931098e-05
962	1	Clostridium_asparagiforme	EX_ppi(e)	-0.0070442614622305225	secretion	0.0070442614622305225
963	1	Clostridium_asparagiforme	EX_pro_L(e)	8.213015465020768e-05	uptake	8.213015465020768e-05
964	1	Clostridium_asparagiforme	EX_ptrc(e)	-9.479758575531217e-05	secretion	9.479758575531217e-05
965	1	Clostridium_asparagiforme	EX_pydam(e)	1.7392255095424123e-06	uptake	1.7392255095424123e-06
966	1	Clostridium_asparagiforme	EX_pydx(e)	6.140479342062086e-06	uptake	6.140479342062086e-06
967	1	Clostridium_asparagiforme	EX_pydxn(e)	6.66740055909701e-07	uptake	6.66740055909701e-07
968	1	Clostridium_asparagiforme	EX_pyr(e)	-0.010426170182654758	secretion	0.010426170182654758
969	1	Clostridium_asparagiforme	EX_q8(e)	4.144056440737815e-06	uptake	4.144056440737815e-06
970	1	Clostridium_asparagiforme	EX_rib_D(e)	-2.0134982564704276e-09	secretion	2.0134982564704276e-09
971	1	Clostridium_asparagiforme	EX_ribflv(e)	1.234687554893108e-05	uptake	1.234687554893108e-05
972	1	Clostridium_asparagiforme	EX_ser_L(e)	0.0002768051838060313	uptake	0.0002768051838060313
973	1	Clostridium_asparagiforme	EX_sheme(e)	4.792907401539048e-06	uptake	4.792907401539048e-06
974	1	Clostridium_asparagiforme	EX_so4(e)	0.00024878093147168834	uptake	0.00024878093147168834
975	1	Clostridium_asparagiforme	EX_spmd(e)	4.6228526052118075e-06	uptake	4.6228526052118075e-06
976	1	Clostridium_asparagiforme	EX_succ(e)	-0.006499250467617458	secretion	0.006499250467617458
977	1	Clostridium_asparagiforme	EX_thf(e)	-0.00010867125697113662	secretion	0.00010867125697113662
978	1	Clostridium_asparagiforme	EX_thm(e)	4.792907401539047e-06	uptake	4.792907401539047e-06
979	1	Clostridium_asparagiforme	EX_thr_L(e)	0.0004463661880973216	uptake	0.0004463661880973216
980	1	Clostridium_asparagiforme	EX_thymd(e)	5.03399277051025e-06	uptake	5.03399277051025e-06
981	1	Clostridium_asparagiforme	EX_trp_L(e)	8.906414087516117e-05	uptake	8.906414087516117e-05
982	1	Clostridium_asparagiforme	EX_trypta(e)	-0.003128500372816966	secretion	0.003128500372816966
983	1	Clostridium_asparagiforme	EX_tyr_L(e)	8.397146224903155e-05	uptake	8.397146224903155e-05
984	1	Clostridium_asparagiforme	EX_ura(e)	1.3484716284558655e-07	uptake	1.3484716284558655e-07
985	1	Clostridium_asparagiforme	EX_urea(e)	-0.00012396855500163535	secretion	0.00012396855500163535
986	1	Clostridium_asparagiforme	EX_val_L(e)	0.007074584143234097	uptake	0.007074584143234097
987	1	Clostridium_asparagiforme	EX_xan(e)	6.630816850627015e-05	uptake	6.630816850627015e-05
988	1	Clostridium_asparagiforme	EX_zn2(e)	6.17343777446554e-06	uptake	6.17343777446554e-06
989	1	Clostridium_hiranonis	EX_12dgr180(e)	8.341288632634976e-05	uptake	8.341288632634976e-05
990	1	Clostridium_hiranonis	EX_26dap_M(e)	3.549179249128327e-05	uptake	3.549179249128327e-05
991	1	Clostridium_hiranonis	EX_2dmmq8(e)	2.4173580632160218e-05	uptake	2.4173580632160218e-05
992	1	Clostridium_hiranonis	EX_4abut(e)	-0.00016478817528574655	secretion	0.00016478817528574655
993	1	Clostridium_hiranonis	EX_4abz(e)	4.0946241029014595e-05	uptake	4.0946241029014595e-05
994	1	Clostridium_hiranonis	EX_5mta(e)	-9.699567811827355e-12	secretion	9.699567811827355e-12
995	1	Clostridium_hiranonis	EX_5mthf(e)	-7.581000133978962e-05	secretion	7.581000133978962e-05
996	1	Clostridium_hiranonis	EX_ac(e)	-0.09793082403447115	secretion	0.09793082403447115
997	1	Clostridium_hiranonis	EX_acald(e)	-0.0018489452556694984	secretion	0.0018489452556694984
998	1	Clostridium_hiranonis	EX_adn(e)	0.00017610524694239955	uptake	0.00017610524694239955
999	1	Clostridium_hiranonis	EX_ala_L(e)	0.0013016551490795407	uptake	0.0013016551490795407
1000	1	Clostridium_hiranonis	EX_arab_L(e)	0.014853426979121304	uptake	0.014853426979121304
1001	1	Clostridium_hiranonis	EX_arg_L(e)	0.0029832867898125994	uptake	0.0029832867898125994
1002	1	Clostridium_hiranonis	EX_asn_L(e)	0.005620991519001232	uptake	0.005620991519001232
1003	1	Clostridium_hiranonis	EX_asp_L(e)	0.0008645536128586775	uptake	0.0008645536128586775
1004	1	Clostridium_hiranonis	EX_but(e)	-0.012832668537819957	secretion	0.012832668537819957
1005	1	Clostridium_hiranonis	EX_ca2(e)	2.0519011822670634e-05	uptake	2.0519011822670634e-05
1006	1	Clostridium_hiranonis	EX_cl(e)	2.0519011822670634e-05	uptake	2.0519011822670634e-05
1007	1	Clostridium_hiranonis	EX_co2(e)	-0.0024711492796990185	secretion	0.0024711492796990185
1008	1	Clostridium_hiranonis	EX_cobalt2(e)	2.0519011822670634e-05	uptake	2.0519011822670634e-05
1009	1	Clostridium_hiranonis	EX_csn(e)	1.0786624280394817e-07	uptake	1.0786624280394817e-07
1010	1	Clostridium_hiranonis	EX_cu2(e)	2.0519011822670634e-05	uptake	2.0519011822670634e-05
1011	1	Clostridium_hiranonis	EX_cys_L(e)	0.00019625626948387	uptake	0.00019625626948387
1012	1	Clostridium_hiranonis	EX_dhna(e)	5.442145043390546e-07	uptake	5.442145043390546e-07
1013	1	Clostridium_hiranonis	EX_etoh(e)	-0.0007573668933459512	secretion	0.0007573668933459512
1014	1	Clostridium_hiranonis	EX_fe2(e)	2.424653515538884e-05	uptake	2.424653515538884e-05
1015	1	Clostridium_hiranonis	EX_fe3(e)	2.0519011822670634e-05	uptake	2.0519011822670634e-05
1016	1	Clostridium_hiranonis	EX_fol(e)	9.667654098678675e-05	uptake	9.667654098678675e-05
1017	1	Clostridium_hiranonis	EX_for(e)	-0.04005900886051746	secretion	0.04005900886051746
1018	1	Clostridium_hiranonis	EX_fru(e)	-0.008420890725539735	secretion	0.008420890725539735
1019	1	Clostridium_hiranonis	EX_glc_D(e)	0.03803964885907933	uptake	0.03803964885907933
1020	1	Clostridium_hiranonis	EX_glu_L(e)	0.000739636288769668	uptake	0.000739636288769668
1021	1	Clostridium_hiranonis	EX_gua(e)	1.496835703549893e-07	uptake	1.496835703549893e-07
1022	1	Clostridium_hiranonis	EX_h(e)	-0.00015175616485565055	secretion	0.00015175616485565055
1023	1	Clostridium_hiranonis	EX_h2o(e)	-0.13957647887726132	secretion	0.13957647887726132
1024	1	Clostridium_hiranonis	EX_h2s(e)	-0.00021728604052440023	secretion	0.00021728604052440023
1025	1	Clostridium_hiranonis	EX_his_L(e)	0.0008360495514061358	uptake	0.0008360495514061358
1026	1	Clostridium_hiranonis	EX_hista(e)	-0.0003926168450603879	secretion	0.0003926168450603879
1027	1	Clostridium_hiranonis	EX_ile_L(e)	0.0008875284146930955	uptake	0.0008875284146930955
1028	1	Clostridium_hiranonis	EX_ind3ppa(e)	-0.0016869497859402793	secretion	0.0016869497859402793
1029	1	Clostridium_hiranonis	EX_indlac(e)	-0.002532603816574701	secretion	0.002532603816574701
1030	1	Clostridium_hiranonis	EX_inost(e)	0.00018089064998730612	uptake	0.00018089064998730612
1031	1	Clostridium_hiranonis	EX_isobut(e)	-0.006365687606209397	secretion	0.006365687606209397
1032	1	Clostridium_hiranonis	EX_isocapr(e)	-0.014104828208278705	secretion	0.014104828208278705
1033	1	Clostridium_hiranonis	EX_isoval(e)	-0.007052414104139352	secretion	0.007052414104139352
1034	1	Clostridium_hiranonis	EX_k(e)	2.0519011822670658e-05	uptake	2.0519011822670658e-05
1035	1	Clostridium_hiranonis	EX_lac_D(e)	-0.017763782859862194	secretion	0.017763782859862194
1036	1	Clostridium_hiranonis	EX_lac_L(e)	8.95869484175549e-05	uptake	8.95869484175549e-05
1037	1	Clostridium_hiranonis	EX_leu_L(e)	0.0013661909348626558	uptake	0.0013661909348626558
1038	1	Clostridium_hiranonis	EX_lys_L(e)	0.0007948837015666741	uptake	0.0007948837015666741
1039	1	Clostridium_hiranonis	EX_malt(e)	0.008457603692072862	uptake	0.008457603692072862
1040	1	Clostridium_hiranonis	EX_met_L(e)	0.0003087708890073398	uptake	0.0003087708890073398
1041	1	Clostridium_hiranonis	EX_mg2(e)	2.0519011822670634e-05	uptake	2.0519011822670634e-05
1042	1	Clostridium_hiranonis	EX_mn2(e)	2.0519011822670634e-05	uptake	2.0519011822670634e-05
1043	1	Clostridium_hiranonis	EX_mqn7(e)	6.132813310962561e-06	uptake	6.132813310962561e-06
1044	1	Clostridium_hiranonis	EX_mqn8(e)	2.0469897570181987e-05	uptake	2.0469897570181987e-05
1045	1	Clostridium_hiranonis	EX_na1(e)	0.0027438394725746184	uptake	0.0027438394725746184
1046	1	Clostridium_hiranonis	EX_nac(e)	-0.0001690788657366892	secretion	0.0001690788657366892
1047	1	Clostridium_hiranonis	EX_nh4(e)	-0.021029391773229395	secretion	0.021029391773229395
1048	1	Clostridium_hiranonis	EX_nmn(e)	0.00018449887942192534	uptake	0.00018449887942192534
1049	1	Clostridium_hiranonis	EX_no2(e)	-0.000244331669316645	secretion	0.000244331669316645
1050	1	Clostridium_hiranonis	EX_no3(e)	0.00022874521719333193	uptake	0.00022874521719333193
1051	1	Clostridium_hiranonis	EX_o2(e)	0.0002109555332902633	uptake	0.0002109555332902633
1052	1	Clostridium_hiranonis	EX_orot(e)	3.1591405729534495e-10	uptake	3.1591405729534495e-10
1053	1	Clostridium_hiranonis	EX_phe_L(e)	0.0004323320160077855	uptake	0.0004323320160077855
1054	1	Clostridium_hiranonis	EX_pheme(e)	1.3932825218598492e-05	uptake	1.3932825218598492e-05
1055	1	Clostridium_hiranonis	EX_phppa(e)	-0.012449136676064057	secretion	0.012449136676064057
1056	1	Clostridium_hiranonis	EX_pi(e)	0.011351197141258975	uptake	0.011351197141258975
1057	1	Clostridium_hiranonis	EX_pnto_R(e)	4.1038023645340605e-05	uptake	4.1038023645340605e-05
1058	1	Clostridium_hiranonis	EX_ppi(e)	-0.0045204497053474586	secretion	0.0045204497053474586
1059	1	Clostridium_hiranonis	EX_pro_L(e)	0.00033175160256756147	uptake	0.00033175160256756147
1060	1	Clostridium_hiranonis	EX_ptrc(e)	-0.002527559577269801	secretion	0.002527559577269801
1061	1	Clostridium_hiranonis	EX_pydam(e)	2.7074571242864564e-05	uptake	2.7074571242864564e-05
1062	1	Clostridium_hiranonis	EX_pydx(e)	1.1823652834331384e-05	uptake	1.1823652834331384e-05
1063	1	Clostridium_hiranonis	EX_pydxn(e)	2.795014679731254e-06	uptake	2.795014679731254e-06
1064	1	Clostridium_hiranonis	EX_pyr(e)	-0.024912442218863802	secretion	0.024912442218863802
1065	1	Clostridium_hiranonis	EX_q8(e)	9.18951149261079e-06	uptake	9.18951149261079e-06
1066	1	Clostridium_hiranonis	EX_ribflv(e)	4.103802364534127e-05	uptake	4.103802364534127e-05
1067	1	Clostridium_hiranonis	EX_ser_L(e)	0.0006242967497770214	uptake	0.0006242967497770214
1068	1	Clostridium_hiranonis	EX_sheme(e)	1.59195064938844e-05	uptake	1.59195064938844e-05
1069	1	Clostridium_hiranonis	EX_so4(e)	2.8663279860630174e-05	uptake	2.8663279860630174e-05
1070	1	Clostridium_hiranonis	EX_spmd(e)	1.6281015400844407e-05	uptake	1.6281015400844407e-05
1071	1	Clostridium_hiranonis	EX_succ(e)	-0.002801702225437736	secretion	0.002801702225437736
1072	1	Clostridium_hiranonis	EX_thf(e)	-0.00016325415498029834	secretion	0.00016325415498029834
1073	1	Clostridium_hiranonis	EX_thm(e)	1.593046325726665e-05	uptake	1.593046325726665e-05
1074	1	Clostridium_hiranonis	EX_thr_L(e)	0.0017846851237166201	uptake	0.0017846851237166201
1075	1	Clostridium_hiranonis	EX_thymd(e)	1.049947219794209e-05	uptake	1.049947219794209e-05
1076	1	Clostridium_hiranonis	EX_trp_L(e)	0.0004621982591698399	uptake	0.0004621982591698399
1077	1	Clostridium_hiranonis	EX_trypta(e)	-0.0009946411703978353	secretion	0.0009946411703978353
1078	1	Clostridium_hiranonis	EX_tyr_L(e)	0.0004682250362567381	uptake	0.0004682250362567381
1079	1	Clostridium_hiranonis	EX_ura(e)	1.3447741148953721e-07	uptake	1.3447741148953721e-07
1080	1	Clostridium_hiranonis	EX_urea(e)	-0.00230641708650818	secretion	0.00230641708650818
1081	1	Clostridium_hiranonis	EX_val_L(e)	0.006009946108916805	uptake	0.006009946108916805
1082	1	Clostridium_hiranonis	EX_xan(e)	6.385456372830084e-05	uptake	6.385456372830084e-05
1083	1	Clostridium_hiranonis	EX_zn2(e)	2.0519011822670634e-05	uptake	2.0519011822670634e-05
1084	1	Collinsella_aerofaciens	EX_26dap_M(e)	1.2238256650322702e-05	uptake	1.2238256650322702e-05
1085	1	Collinsella_aerofaciens	EX_ac(e)	-0.0028666271856529636	secretion	0.0028666271856529636
1086	1	Collinsella_aerofaciens	EX_acald(e)	-0.00026726772993692234	secretion	0.00026726772993692234
1087	1	Collinsella_aerofaciens	EX_adn(e)	8.016303159225531e-05	uptake	8.016303159225531e-05
1088	1	Collinsella_aerofaciens	EX_ala_L(e)	1.6134907961424296e-06	uptake	1.6134907961424296e-06
1089	1	Collinsella_aerofaciens	EX_alagln(e)	7.217722426272576e-05	uptake	7.217722426272576e-05
1090	1	Collinsella_aerofaciens	EX_arg_L(e)	6.0403278015181546e-05	uptake	6.0403278015181546e-05
1091	1	Collinsella_aerofaciens	EX_asn_L(e)	0.002098647091361766	uptake	0.002098647091361766
1092	1	Collinsella_aerofaciens	EX_ca2(e)	2.6256334192198035e-06	uptake	2.6256334192198035e-06
1093	1	Collinsella_aerofaciens	EX_cgly(e)	4.783057795346355e-07	uptake	4.783057795346355e-07
1094	1	Collinsella_aerofaciens	EX_cl(e)	2.6256334192198035e-06	uptake	2.6256334192198035e-06
1095	1	Collinsella_aerofaciens	EX_co2(e)	-0.002415978648177302	secretion	0.002415978648177302
1096	1	Collinsella_aerofaciens	EX_cobalt2(e)	2.6256334192198035e-06	uptake	2.6256334192198035e-06
1097	1	Collinsella_aerofaciens	EX_csn(e)	5.187817414372692e-08	uptake	5.187817414372692e-08
1098	1	Collinsella_aerofaciens	EX_cu2(e)	2.6256334192198035e-06	uptake	2.6256334192198035e-06
1099	1	Collinsella_aerofaciens	EX_dhna(e)	6.545308932746708e-05	uptake	6.545308932746708e-05
1100	1	Collinsella_aerofaciens	EX_etoh(e)	-1.0750792071000189e-08	secretion	1.0750792071000189e-08
1101	1	Collinsella_aerofaciens	EX_fe2(e)	2.6256334192198035e-06	uptake	2.6256334192198035e-06
1102	1	Collinsella_aerofaciens	EX_fe3(e)	2.6256334192198035e-06	uptake	2.6256334192198035e-06
1103	1	Collinsella_aerofaciens	EX_fol(e)	1.434917338603905e-06	uptake	1.434917338603905e-06
1104	1	Collinsella_aerofaciens	EX_for(e)	-0.0016229038350524506	secretion	0.0016229038350524506
1105	1	Collinsella_aerofaciens	EX_glc_D(e)	0.0023010992106918243	uptake	0.0023010992106918243
1106	1	Collinsella_aerofaciens	EX_gln_L(e)	6.838699084258628e-10	uptake	6.838699084258628e-10
1107	1	Collinsella_aerofaciens	EX_gly(e)	-8.730608279207601e-10	secretion	8.730608279207601e-10
1108	1	Collinsella_aerofaciens	EX_glyc(e)	-1.5519575507657143e-06	secretion	1.5519575507657143e-06
1109	1	Collinsella_aerofaciens	EX_glycys(e)	2.3390933404024145e-05	uptake	2.3390933404024145e-05
1110	1	Collinsella_aerofaciens	EX_glygln(e)	8.271118239483264e-05	uptake	8.271118239483264e-05
1111	1	Collinsella_aerofaciens	EX_glyglu(e)	2.2667130175576575e-05	uptake	2.2667130175576575e-05
1112	1	Collinsella_aerofaciens	EX_gua(e)	4.998115164432341e-08	uptake	4.998115164432341e-08
1113	1	Collinsella_aerofaciens	EX_h(e)	-4.449295647642651e-05	secretion	4.449295647642651e-05
1114	1	Collinsella_aerofaciens	EX_h2o(e)	-0.006409526187583395	secretion	0.006409526187583395
1115	1	Collinsella_aerofaciens	EX_his_L(e)	1.704426485222203e-05	uptake	1.704426485222203e-05
1116	1	Collinsella_aerofaciens	EX_hxan(e)	-4.8491060582130065e-05	secretion	4.8491060582130065e-05
1117	1	Collinsella_aerofaciens	EX_ile_L(e)	6.929912323557848e-05	uptake	6.929912323557848e-05
1118	1	Collinsella_aerofaciens	EX_k(e)	2.6256334192198035e-06	uptake	2.6256334192198035e-06
1119	1	Collinsella_aerofaciens	EX_lac_L(e)	0.00020173478351090887	uptake	0.00020173478351090887
1120	1	Collinsella_aerofaciens	EX_leu_L(e)	0.00010312082720649418	uptake	0.00010312082720649418
1121	1	Collinsella_aerofaciens	EX_lys_L(e)	8.235225963824961e-05	uptake	8.235225963824961e-05
1122	1	Collinsella_aerofaciens	EX_met_L(e)	4.79611644885095e-05	uptake	4.79611644885095e-05
1123	1	Collinsella_aerofaciens	EX_mg2(e)	2.6256334192198035e-06	uptake	2.6256334192198035e-06
1124	1	Collinsella_aerofaciens	EX_mn2(e)	2.6256334192198035e-06	uptake	2.6256334192198035e-06
1125	1	Collinsella_aerofaciens	EX_mqn8(e)	-6.597915541824605e-05	secretion	6.597915541824605e-05
1126	1	Collinsella_aerofaciens	EX_na1(e)	0.03188914040790808	uptake	0.03188914040790808
1127	1	Collinsella_aerofaciens	EX_nac(e)	5.2512668384397806e-06	uptake	5.2512668384397806e-06
1128	1	Collinsella_aerofaciens	EX_nh4(e)	-0.003691396176052558	secretion	0.003691396176052558
1129	1	Collinsella_aerofaciens	EX_o2(e)	4.87419271803907e-05	uptake	4.87419271803907e-05
1130	1	Collinsella_aerofaciens	EX_ocdca(e)	5.00898371940323e-06	uptake	5.00898371940323e-06
1131	1	Collinsella_aerofaciens	EX_pheme(e)	4.783057795346355e-07	uptake	4.783057795346355e-07
1132	1	Collinsella_aerofaciens	EX_pi(e)	0.00032425128339816465	uptake	0.00032425128339816465
1133	1	Collinsella_aerofaciens	EX_pnto_R(e)	5.251266838439605e-06	uptake	5.251266838439605e-06
1134	1	Collinsella_aerofaciens	EX_pro_L(e)	4.6931751535173356e-05	uptake	4.6931751535173356e-05
1135	1	Collinsella_aerofaciens	EX_pydx(e)	2.922715227427399e-06	uptake	2.922715227427399e-06
1136	1	Collinsella_aerofaciens	EX_ribflv(e)	5.251266838439607e-06	uptake	5.251266838439607e-06
1137	1	Collinsella_aerofaciens	EX_sheme(e)	4.783057795346355e-07	uptake	4.783057795346355e-07
1138	1	Collinsella_aerofaciens	EX_so4(e)	2.6256334192198035e-06	uptake	2.6256334192198035e-06
1139	1	Collinsella_aerofaciens	EX_spmd(e)	4.783057795346355e-07	uptake	4.783057795346355e-07
1140	1	Collinsella_aerofaciens	EX_succ(e)	-0.0015340238900226166	secretion	0.0015340238900226166
1141	1	Collinsella_aerofaciens	EX_thm(e)	4.783057795346355e-07	uptake	4.783057795346355e-07
1142	1	Collinsella_aerofaciens	EX_trp_L(e)	1.671051913413993e-05	uptake	1.671051913413993e-05
1143	1	Collinsella_aerofaciens	EX_trypta(e)	-8.79968526880151e-05	secretion	8.79968526880151e-05
1144	1	Collinsella_aerofaciens	EX_tyr_L(e)	8.333166254179785e-05	uptake	8.333166254179785e-05
1145	1	Collinsella_aerofaciens	EX_ura(e)	4.979216966008608e-08	uptake	4.979216966008608e-08
1146	1	Collinsella_aerofaciens	EX_val_L(e)	8.967540571112908e-05	uptake	8.967540571112908e-05
1147	1	Collinsella_aerofaciens	EX_xan(e)	1.7740681137397468e-05	uptake	1.7740681137397468e-05
1148	1	Collinsella_aerofaciens	EX_zn2(e)	2.6256334192198035e-06	uptake	2.6256334192198035e-06
1149	1	Coprococcus_comes	EX_12dgr180(e)	5.389212999803096e-06	uptake	5.389212999803096e-06
1150	1	Coprococcus_comes	EX_3mop(e)	-0.0004556661016499538	secretion	0.0004556661016499538
1151	1	Coprococcus_comes	EX_Lcystin(e)	-5.642290516627743e-05	secretion	5.642290516627743e-05
1152	1	Coprococcus_comes	EX_ac(e)	-0.03811539198327572	secretion	0.03811539198327572
1153	1	Coprococcus_comes	EX_acald(e)	-1.067897082359212e-10	secretion	1.067897082359212e-10
1154	1	Coprococcus_comes	EX_ala_L(e)	0.00022078860507041383	uptake	0.00022078860507041383
1155	1	Coprococcus_comes	EX_arab_L(e)	7.912312270164777e-10	uptake	7.912312270164777e-10
1156	1	Coprococcus_comes	EX_arg_L(e)	0.01475373800283826	uptake	0.01475373800283826
1157	1	Coprococcus_comes	EX_bglc(e)	2.950838420701287e-07	uptake	2.950838420701287e-07
1158	1	Coprococcus_comes	EX_ca2(e)	4.637196870022783e-06	uptake	4.637196870022783e-06
1159	1	Coprococcus_comes	EX_cgly(e)	1.0621507265506472e-06	uptake	1.0621507265506472e-06
1160	1	Coprococcus_comes	EX_cl(e)	4.637196870022783e-06	uptake	4.637196870022783e-06
1161	1	Coprococcus_comes	EX_co2(e)	-0.043084844627215416	secretion	0.043084844627215416
1162	1	Coprococcus_comes	EX_cobalt2(e)	4.637196870022783e-06	uptake	4.637196870022783e-06
1163	1	Coprococcus_comes	EX_csn(e)	3.827319289244107e-12	uptake	3.827319289244107e-12
1164	1	Coprococcus_comes	EX_cu2(e)	4.637196870022783e-06	uptake	4.637196870022783e-06
1165	1	Coprococcus_comes	EX_cys_L(e)	0.0002680381663424501	uptake	0.0002680381663424501
1166	1	Coprococcus_comes	EX_fe2(e)	4.637196870022783e-06	uptake	4.637196870022783e-06
1167	1	Coprococcus_comes	EX_fe3(e)	4.637196870022783e-06	uptake	4.637196870022783e-06
1168	1	Coprococcus_comes	EX_fol(e)	3.08775710404284e-06	uptake	3.08775710404284e-06
1169	1	Coprococcus_comes	EX_for(e)	-0.0031968694904277966	secretion	0.0031968694904277966
1170	1	Coprococcus_comes	EX_fru(e)	-0.0026781004035379705	secretion	0.0026781004035379705
1171	1	Coprococcus_comes	EX_glc_D(e)	0.0531832680658056	uptake	0.0531832680658056
1172	1	Coprococcus_comes	EX_gln_L(e)	0.0003304773922220027	uptake	0.0003304773922220027
1173	1	Coprococcus_comes	EX_glu_L(e)	0.00032133716054842426	uptake	0.00032133716054842426
1174	1	Coprococcus_comes	EX_glyc(e)	-2.0387330726631323e-12	secretion	2.0387330726631323e-12
1175	1	Coprococcus_comes	EX_glycys(e)	7.724036673287578e-05	uptake	7.724036673287578e-05
1176	1	Coprococcus_comes	EX_glygln(e)	0.00013777005185476408	uptake	0.00013777005185476408
1177	1	Coprococcus_comes	EX_glyglu(e)	0.00018991371629729066	uptake	0.00018991371629729066
1178	1	Coprococcus_comes	EX_h(e)	-0.029169168114826182	secretion	0.029169168114826182
1179	1	Coprococcus_comes	EX_h2o(e)	-0.025878576738858232	secretion	0.025878576738858232
1180	1	Coprococcus_comes	EX_h2s(e)	-0.0003793829481875744	secretion	0.0003793829481875744
1181	1	Coprococcus_comes	EX_his_L(e)	3.497653573432649e-05	uptake	3.497653573432649e-05
1182	1	Coprococcus_comes	EX_hxan(e)	-0.00013235079736333732	secretion	0.00013235079736333732
1183	1	Coprococcus_comes	EX_ile_L(e)	0.0003728348180954973	uptake	0.0003728348180954973
1184	1	Coprococcus_comes	EX_k(e)	4.637196870022783e-06	uptake	4.637196870022783e-06
1185	1	Coprococcus_comes	EX_lac_D(e)	-4.916025190796893e-10	secretion	4.916025190796893e-10
1186	1	Coprococcus_comes	EX_lac_L(e)	2.9108987653708214e-08	uptake	2.9108987653708214e-08
1187	1	Coprococcus_comes	EX_leu_L(e)	0.0001527052255017314	uptake	0.0001527052255017314
1188	1	Coprococcus_comes	EX_lys_L(e)	0.00013996949831946524	uptake	0.00013996949831946524
1189	1	Coprococcus_comes	EX_malt(e)	0.0017166990036661532	uptake	0.0017166990036661532
1190	1	Coprococcus_comes	EX_met_L(e)	5.786408200303618e-05	uptake	5.786408200303618e-05
1191	1	Coprococcus_comes	EX_mg2(e)	4.637196870022783e-06	uptake	4.637196870022783e-06
1192	1	Coprococcus_comes	EX_mn2(e)	4.637196870022783e-06	uptake	4.637196870022783e-06
1193	1	Coprococcus_comes	EX_mqn8(e)	2.0585047360285633e-06	uptake	2.0585047360285633e-06
1194	1	Coprococcus_comes	EX_na1(e)	0.0002448512582948104	uptake	0.0002448512582948104
1195	1	Coprococcus_comes	EX_nac(e)	-4.704476641741344e-05	secretion	4.704476641741344e-05
1196	1	Coprococcus_comes	EX_nh4(e)	-0.008171776800778215	secretion	0.008171776800778215
1197	1	Coprococcus_comes	EX_nmn(e)	1.465093847346409e-05	uptake	1.465093847346409e-05
1198	1	Coprococcus_comes	EX_o2(e)	0.00013394941557313243	uptake	0.00013394941557313243
1199	1	Coprococcus_comes	EX_orn(e)	-0.01475373800283826	secretion	0.01475373800283826
1200	1	Coprococcus_comes	EX_phe_L(e)	7.278967948357634e-05	uptake	7.278967948357634e-05
1201	1	Coprococcus_comes	EX_pheme(e)	1.0292523680142817e-06	uptake	1.0292523680142817e-06
1202	1	Coprococcus_comes	EX_pi(e)	0.0004993500452311377	uptake	0.0004993500452311377
1203	1	Coprococcus_comes	EX_pnto_R(e)	9.274393740045549e-06	uptake	9.274393740045549e-06
1204	1	Coprococcus_comes	EX_ppa(e)	-0.0017963764378706247	secretion	0.0017963764378706247
1205	1	Coprococcus_comes	EX_pro_L(e)	-3.2596146539161425e-05	secretion	3.2596146539161425e-05
1206	1	Coprococcus_comes	EX_ptrc(e)	-2.633767770727625e-05	secretion	2.633767770727625e-05
1207	1	Coprococcus_comes	EX_pydx(e)	1.8968861221267155e-06	uptake	1.8968861221267155e-06
1208	1	Coprococcus_comes	EX_rbflvrd(e)	-7.445066147516735e-11	secretion	7.445066147516735e-11
1209	1	Coprococcus_comes	EX_ribflv(e)	1.3536640808844605e-05	uptake	1.3536640808844605e-05
1210	1	Coprococcus_comes	EX_sheme(e)	1.0292523680142817e-06	uptake	1.0292523680142817e-06
1211	1	Coprococcus_comes	EX_so4(e)	4.637196870022783e-06	uptake	4.637196870022783e-06
1212	1	Coprococcus_comes	EX_spmd(e)	1.0292523680142817e-06	uptake	1.0292523680142817e-06
1213	1	Coprococcus_comes	EX_succ(e)	-1.1311356802206645e-06	secretion	1.1311356802206645e-06
1214	1	Coprococcus_comes	EX_thm(e)	1.0292523680142817e-06	uptake	1.0292523680142817e-06
1215	1	Coprococcus_comes	EX_thr_L(e)	0.0017024566439477543	uptake	0.0017024566439477543
1216	1	Coprococcus_comes	EX_trp_L(e)	2.2424914719567568e-05	uptake	2.2424914719567568e-05
1217	1	Coprococcus_comes	EX_ura(e)	3.083567999324085e-12	uptake	3.083567999324085e-12
1218	1	Coprococcus_comes	EX_val_L(e)	-0.028538387895791523	secretion	0.028538387895791523
1219	1	Coprococcus_comes	EX_xan(e)	2.9534164912601934e-05	uptake	2.9534164912601934e-05
1220	1	Coprococcus_comes	EX_zn2(e)	4.637196870022783e-06	uptake	4.637196870022783e-06
1221	1	Desulfovibrio_piger	EX_2dmmq8(e)	2.2063170381561898e-07	uptake	2.2063170381561898e-07
1222	1	Desulfovibrio_piger	EX_ac(e)	-0.0719412145786524	secretion	0.0719412145786524
1223	1	Desulfovibrio_piger	EX_ala_L(e)	0.011133420395530027	uptake	0.011133420395530027
1224	1	Desulfovibrio_piger	EX_arg_L(e)	0.007176269227281213	uptake	0.007176269227281213
1225	1	Desulfovibrio_piger	EX_asn_L(e)	0.005461677929882655	uptake	0.005461677929882655
1226	1	Desulfovibrio_piger	EX_asp_L(e)	0.0008402581430588701	uptake	0.0008402581430588701
1227	1	Desulfovibrio_piger	EX_ca2(e)	1.3334516770813382e-06	uptake	1.3334516770813382e-06
1228	1	Desulfovibrio_piger	EX_cgly(e)	2.0992501708423184e-05	uptake	2.0992501708423184e-05
1229	1	Desulfovibrio_piger	EX_cl(e)	1.3334516770813382e-06	uptake	1.3334516770813382e-06
1230	1	Desulfovibrio_piger	EX_co2(e)	-0.03108004421156787	secretion	0.03108004421156787
1231	1	Desulfovibrio_piger	EX_cobalt2(e)	1.3334516770813382e-06	uptake	1.3334516770813382e-06
1232	1	Desulfovibrio_piger	EX_cu2(e)	1.3334516770813382e-06	uptake	1.3334516770813382e-06
1233	1	Desulfovibrio_piger	EX_etoh(e)	-1.3521574413777262e-07	secretion	1.3521574413777262e-07
1234	1	Desulfovibrio_piger	EX_fe2(e)	1.5540833808969572e-06	uptake	1.5540833808969572e-06
1235	1	Desulfovibrio_piger	EX_fe3(e)	1.3334516770813382e-06	uptake	1.3334516770813382e-06
1236	1	Desulfovibrio_piger	EX_fol(e)	6.618951114468535e-07	uptake	6.618951114468535e-07
1237	1	Desulfovibrio_piger	EX_for(e)	-0.05017630495137484	secretion	0.05017630495137484
1238	1	Desulfovibrio_piger	EX_glc_D(e)	0.0034768868100171694	uptake	0.0034768868100171694
1239	1	Desulfovibrio_piger	EX_glu_L(e)	0.00018000229647084764	uptake	0.00018000229647084764
1240	1	Desulfovibrio_piger	EX_gua(e)	8.901111089271812e-08	uptake	8.901111089271812e-08
1241	1	Desulfovibrio_piger	EX_h(e)	3.288867001618869e-06	uptake	3.288867001618869e-06
1242	1	Desulfovibrio_piger	EX_h2s(e)	-0.008880209458706734	secretion	0.008880209458706734
1243	1	Desulfovibrio_piger	EX_ile_L(e)	6.356133910686808e-05	uptake	6.356133910686808e-05
1244	1	Desulfovibrio_piger	EX_k(e)	1.3334516770813382e-06	uptake	1.3334516770813382e-06
1245	1	Desulfovibrio_piger	EX_lac_L(e)	0.05946542698632261	uptake	0.05946542698632261
1246	1	Desulfovibrio_piger	EX_leu_L(e)	9.532443849361579e-05	uptake	9.532443849361579e-05
1247	1	Desulfovibrio_piger	EX_lys_L(e)	6.786744068833285e-05	uptake	6.786744068833285e-05
1248	1	Desulfovibrio_piger	EX_met_L(e)	3.1720007591079005e-05	uptake	3.1720007591079005e-05
1249	1	Desulfovibrio_piger	EX_mg2(e)	1.3334516770813382e-06	uptake	1.3334516770813382e-06
1250	1	Desulfovibrio_piger	EX_mn2(e)	1.3334516770813382e-06	uptake	1.3334516770813382e-06
1251	1	Desulfovibrio_piger	EX_mqn8(e)	2.2063170381561898e-07	uptake	2.2063170381561898e-07
1252	1	Desulfovibrio_piger	EX_na1(e)	0.09945026790628711	uptake	0.09945026790628711
1253	1	Desulfovibrio_piger	EX_nac(e)	2.6669033541632693e-06	uptake	2.6669033541632693e-06
1254	1	Desulfovibrio_piger	EX_nh4(e)	-0.03616450900436143	secretion	0.03616450900436143
1255	1	Desulfovibrio_piger	EX_o2(e)	1.1031585190780949e-07	uptake	1.1031585190780949e-07
1256	1	Desulfovibrio_piger	EX_orn(e)	-0.007176269227281213	secretion	0.007176269227281213
1257	1	Desulfovibrio_piger	EX_phe_L(e)	-0.006659601652923726	secretion	0.006659601652923726
1258	1	Desulfovibrio_piger	EX_pi(e)	0.0007439119944792152	uptake	0.0007439119944792152
1259	1	Desulfovibrio_piger	EX_pnto_R(e)	2.6669033541613754e-06	uptake	2.6669033541613754e-06
1260	1	Desulfovibrio_piger	EX_pro_L(e)	4.383350465168473e-05	uptake	4.383350465168473e-05
1261	1	Desulfovibrio_piger	EX_q8(e)	2.2063170381561765e-07	uptake	2.2063170381561765e-07
1262	1	Desulfovibrio_piger	EX_ser_L(e)	0.013444130288941921	uptake	0.013444130288941921
1263	1	Desulfovibrio_piger	EX_sheme(e)	2.20631703815619e-07	uptake	2.20631703815619e-07
1264	1	Desulfovibrio_piger	EX_so4(e)	0.013065083867129517	uptake	0.013065083867129517
1265	1	Desulfovibrio_piger	EX_succ(e)	-0.00014715803475676346	secretion	0.00014715803475676346
1266	1	Desulfovibrio_piger	EX_thr_L(e)	5.0191606248391204e-05	uptake	5.0191606248391204e-05
1267	1	Desulfovibrio_piger	EX_thymd(e)	7.99955581796119e-06	uptake	7.99955581796119e-06
1268	1	Desulfovibrio_piger	EX_trp_L(e)	1.1222890533655371e-05	uptake	1.1222890533655371e-05
1269	1	Desulfovibrio_piger	EX_tsul(e)	-8.614297902996765e-06	secretion	8.614297902996765e-06
1270	1	Desulfovibrio_piger	EX_tyr_L(e)	0.006724291116431289	uptake	0.006724291116431289
1271	1	Desulfovibrio_piger	EX_ura(e)	8.801191892881555e-08	uptake	8.801191892881555e-08
1272	1	Desulfovibrio_piger	EX_val_L(e)	8.374899038170671e-05	uptake	8.374899038170671e-05
1273	1	Desulfovibrio_piger	EX_zn2(e)	1.3334516770813382e-06	uptake	1.3334516770813382e-06
1274	1	Dorea_formicigenerans	EX_ac(e)	-0.0321710673765583	secretion	0.0321710673765583
1275	1	Dorea_formicigenerans	EX_adn(e)	0.00012712202812042804	uptake	0.00012712202812042804
1276	1	Dorea_formicigenerans	EX_ala_L(e)	0.00027109849638859304	uptake	0.00027109849638859304
1277	1	Dorea_formicigenerans	EX_alagln(e)	0.00012712204309576358	uptake	0.00012712204309576358
1278	1	Dorea_formicigenerans	EX_arg_L(e)	0.0001290811367428995	uptake	0.0001290811367428995
1279	1	Dorea_formicigenerans	EX_ca2(e)	4.220434360081224e-06	uptake	4.220434360081224e-06
1280	1	Dorea_formicigenerans	EX_cl(e)	4.220434360081224e-06	uptake	4.220434360081224e-06
1281	1	Dorea_formicigenerans	EX_cobalt2(e)	4.220434360081224e-06	uptake	4.220434360081224e-06
1282	1	Dorea_formicigenerans	EX_cu2(e)	4.220434360081224e-06	uptake	4.220434360081224e-06
1283	1	Dorea_formicigenerans	EX_etoh(e)	-0.0010623208954190129	secretion	0.0010623208954190129
1284	1	Dorea_formicigenerans	EX_fe2(e)	4.220434360081224e-06	uptake	4.220434360081224e-06
1285	1	Dorea_formicigenerans	EX_fe3(e)	4.220434360081224e-06	uptake	4.220434360081224e-06
1286	1	Dorea_formicigenerans	EX_fol(e)	6.382988249152499e-06	uptake	6.382988249152499e-06
1287	1	Dorea_formicigenerans	EX_for(e)	-0.004735030924641538	secretion	0.004735030924641538
1288	1	Dorea_formicigenerans	EX_glc_D(e)	0.0032298239849667116	uptake	0.0032298239849667116
1289	1	Dorea_formicigenerans	EX_glu_L(e)	5.4208185354373905e-05	uptake	5.4208185354373905e-05
1290	1	Dorea_formicigenerans	EX_glyc(e)	-6.903621932228616e-06	secretion	6.903621932228616e-06
1291	1	Dorea_formicigenerans	EX_glycys(e)	0.00012220499667892878	uptake	0.00012220499667892878
1292	1	Dorea_formicigenerans	EX_glygln(e)	0.00012851923227369508	uptake	0.00012851923227369508
1293	1	Dorea_formicigenerans	EX_glyglu(e)	0.00012712260556249841	uptake	0.00012712260556249841
1294	1	Dorea_formicigenerans	EX_gua(e)	7.825496594198475e-08	uptake	7.825496594198475e-08
1295	1	Dorea_formicigenerans	EX_h(e)	-0.014921661689115507	secretion	0.014921661689115507
1296	1	Dorea_formicigenerans	EX_h2o(e)	-0.024165093808378856	secretion	0.024165093808378856
1297	1	Dorea_formicigenerans	EX_his_L(e)	4.6781460806361e-05	uptake	4.6781460806361e-05
1298	1	Dorea_formicigenerans	EX_ile_L(e)	0.0001704698530646246	uptake	0.0001704698530646246
1299	1	Dorea_formicigenerans	EX_ins(e)	-1.9086253995543126e-09	secretion	1.9086253995543126e-09
1300	1	Dorea_formicigenerans	EX_k(e)	4.220434360081224e-06	uptake	4.220434360081224e-06
1301	1	Dorea_formicigenerans	EX_leu_L(e)	0.000232946966958163	uptake	0.000232946966958163
1302	1	Dorea_formicigenerans	EX_lys_L(e)	0.00017613325846129818	uptake	0.00017613325846129818
1303	1	Dorea_formicigenerans	EX_malt(e)	0.005570651315463982	uptake	0.005570651315463982
1304	1	Dorea_formicigenerans	EX_met_L(e)	1.9922151536187747e-10	uptake	1.9922151536187747e-10
1305	1	Dorea_formicigenerans	EX_mg2(e)	4.220434360081224e-06	uptake	4.220434360081224e-06
1306	1	Dorea_formicigenerans	EX_mn2(e)	4.220434360081224e-06	uptake	4.220434360081224e-06
1307	1	Dorea_formicigenerans	EX_mqn8(e)	4.255325499434997e-06	uptake	4.255325499434997e-06
1308	1	Dorea_formicigenerans	EX_na1(e)	0.014688771809260115	uptake	0.014688771809260115
1309	1	Dorea_formicigenerans	EX_nh4(e)	0.0011719293450763667	uptake	0.0011719293450763667
1310	1	Dorea_formicigenerans	EX_nmn(e)	8.440868720163556e-06	uptake	8.440868720163556e-06
1311	1	Dorea_formicigenerans	EX_o2(e)	9.346892932234809e-05	uptake	9.346892932234809e-05
1312	1	Dorea_formicigenerans	EX_orn(e)	-0.0001290811367428995	secretion	0.0001290811367428995
1313	1	Dorea_formicigenerans	EX_pheme(e)	2.1276627497174986e-06	uptake	2.1276627497174986e-06
1314	1	Dorea_formicigenerans	EX_pi(e)	0.0007211745530265413	uptake	0.0007211745530265413
1315	1	Dorea_formicigenerans	EX_pnto_R(e)	8.440868720162455e-06	uptake	8.440868720162455e-06
1316	1	Dorea_formicigenerans	EX_pro_L(e)	0.00014278922509317562	uptake	0.00014278922509317562
1317	1	Dorea_formicigenerans	EX_ptrc(e)	2.1276627497174986e-06	uptake	2.1276627497174986e-06
1318	1	Dorea_formicigenerans	EX_pydx(e)	4.514882483185558e-06	uptake	4.514882483185558e-06
1319	1	Dorea_formicigenerans	EX_ribflv(e)	8.440868720162448e-06	uptake	8.440868720162448e-06
1320	1	Dorea_formicigenerans	EX_sheme(e)	2.1276627497174986e-06	uptake	2.1276627497174986e-06
1321	1	Dorea_formicigenerans	EX_so4(e)	4.220434360081224e-06	uptake	4.220434360081224e-06
1322	1	Dorea_formicigenerans	EX_spmd(e)	2.1276627497174986e-06	uptake	2.1276627497174986e-06
1323	1	Dorea_formicigenerans	EX_succ(e)	-2.1323112827478e-06	secretion	2.1323112827478e-06
1324	1	Dorea_formicigenerans	EX_thm(e)	2.1276627497174986e-06	uptake	2.1276627497174986e-06
1325	1	Dorea_formicigenerans	EX_thymd(e)	7.399494161569799e-06	uptake	7.399494161569799e-06
1326	1	Dorea_formicigenerans	EX_trp_L(e)	2.9385199652063407e-05	uptake	2.9385199652063407e-05
1327	1	Dorea_formicigenerans	EX_ura(e)	1.059451494495371e-07	uptake	1.059451494495371e-07
1328	1	Dorea_formicigenerans	EX_uri(e)	-6.3559335623329365e-09	secretion	6.3559335623329365e-09
1329	1	Dorea_formicigenerans	EX_val_L(e)	0.0001927641655910614	uptake	0.0001927641655910614
1330	1	Dorea_formicigenerans	EX_xan(e)	4.234306287034046e-05	uptake	4.234306287034046e-05
1331	1	Dorea_formicigenerans	EX_zn2(e)	4.220434360081224e-06	uptake	4.220434360081224e-06
1332	1	Dorea_longicatena	EX_ac(e)	-0.14650230639483497	secretion	0.14650230639483497
1333	1	Dorea_longicatena	EX_adn(e)	0.0004697382308514628	uptake	0.0004697382308514628
1334	1	Dorea_longicatena	EX_ala_L(e)	0.0008276463328688515	uptake	0.0008276463328688515
1335	1	Dorea_longicatena	EX_alagln(e)	0.0006020595479672555	uptake	0.0006020595479672555
1336	1	Dorea_longicatena	EX_arg_L(e)	0.0004417757865609481	uptake	0.0004417757865609481
1337	1	Dorea_longicatena	EX_ca2(e)	1.444429260618745e-05	uptake	1.444429260618745e-05
1338	1	Dorea_longicatena	EX_cl(e)	1.444429260618745e-05	uptake	1.444429260618745e-05
1339	1	Dorea_longicatena	EX_cobalt2(e)	1.444429260618745e-05	uptake	1.444429260618745e-05
1340	1	Dorea_longicatena	EX_cu2(e)	1.444429260618745e-05	uptake	1.444429260618745e-05
1341	1	Dorea_longicatena	EX_etoh(e)	-0.006144360773713895	secretion	0.006144360773713895
1342	1	Dorea_longicatena	EX_fe2(e)	1.444429260618745e-05	uptake	1.444429260618745e-05
1343	1	Dorea_longicatena	EX_fe3(e)	1.444429260618745e-05	uptake	1.444429260618745e-05
1344	1	Dorea_longicatena	EX_fol(e)	2.184555951033449e-05	uptake	2.184555951033449e-05
1345	1	Dorea_longicatena	EX_for(e)	-0.021663086753430243	secretion	0.021663086753430243
1346	1	Dorea_longicatena	EX_glc_D(e)	0.009745124133664154	uptake	0.009745124133664154
1347	1	Dorea_longicatena	EX_glu_L(e)	-0.0002676673636357765	secretion	0.0002676673636357765
1348	1	Dorea_longicatena	EX_glyc(e)	-2.3887052401138892e-05	secretion	2.3887052401138892e-05
1349	1	Dorea_longicatena	EX_glycys(e)	0.00039427931213727174	uptake	0.00039427931213727174
1350	1	Dorea_longicatena	EX_glygln(e)	0.0006223753886215169	uptake	0.0006223753886215169
1351	1	Dorea_longicatena	EX_glyglu(e)	0.000616862750751333	uptake	0.000616862750751333
1352	1	Dorea_longicatena	EX_gua(e)	2.377725311365212e-07	uptake	2.377725311365212e-07
1353	1	Dorea_longicatena	EX_h(e)	-0.09246799973562181	secretion	0.09246799973562181
1354	1	Dorea_longicatena	EX_h2o(e)	-0.077111179185147	secretion	0.077111179185147
1355	1	Dorea_longicatena	EX_his_L(e)	0.00016010795353750356	uptake	0.00016010795353750356
1356	1	Dorea_longicatena	EX_ile_L(e)	0.0005834272560874113	uptake	0.0005834272560874113
1357	1	Dorea_longicatena	EX_ins(e)	-2.8785148238214275e-05	secretion	2.8785148238214275e-05
1358	1	Dorea_longicatena	EX_k(e)	1.444429260618745e-05	uptake	1.444429260618745e-05
1359	1	Dorea_longicatena	EX_leu_L(e)	0.0007972530468173968	uptake	0.0007972530468173968
1360	1	Dorea_longicatena	EX_lys_L(e)	0.0006028100678355937	uptake	0.0006028100678355937
1361	1	Dorea_longicatena	EX_malt(e)	0.027031636598392115	uptake	0.027031636598392115
1362	1	Dorea_longicatena	EX_met_L(e)	0.00012247839438800714	uptake	0.00012247839438800714
1363	1	Dorea_longicatena	EX_mg2(e)	1.444429260618745e-05	uptake	1.444429260618745e-05
1364	1	Dorea_longicatena	EX_mn2(e)	1.444429260618745e-05	uptake	1.444429260618745e-05
1365	1	Dorea_longicatena	EX_mqn8(e)	1.4563706340222985e-05	uptake	1.4563706340222985e-05
1366	1	Dorea_longicatena	EX_na1(e)	0.0885034609458761	uptake	0.0885034609458761
1367	1	Dorea_longicatena	EX_nh4(e)	0.0035149316143002693	uptake	0.0035149316143002693
1368	1	Dorea_longicatena	EX_nmn(e)	2.88885852123791e-05	uptake	2.88885852123791e-05
1369	1	Dorea_longicatena	EX_o2(e)	0.0003199654614832363	uptake	0.0003199654614832363
1370	1	Dorea_longicatena	EX_orn(e)	-0.0004417757865609481	secretion	0.0004417757865609481
1371	1	Dorea_longicatena	EX_pheme(e)	7.281853170111492e-06	uptake	7.281853170111492e-06
1372	1	Dorea_longicatena	EX_pi(e)	0.002468195302971452	uptake	0.002468195302971452
1373	1	Dorea_longicatena	EX_pnto_R(e)	2.8888585212374906e-05	uptake	2.8888585212374906e-05
1374	1	Dorea_longicatena	EX_pro_L(e)	0.0004308280521360065	uptake	0.0004308280521360065
1375	1	Dorea_longicatena	EX_ptrc(e)	7.281853170111492e-06	uptake	7.281853170111492e-06
1376	1	Dorea_longicatena	EX_pydx(e)	1.7036854697727985e-05	uptake	1.7036854697727985e-05
1377	1	Dorea_longicatena	EX_ribflv(e)	2.88885852123749e-05	uptake	2.88885852123749e-05
1378	1	Dorea_longicatena	EX_sheme(e)	7.281853170111492e-06	uptake	7.281853170111492e-06
1379	1	Dorea_longicatena	EX_so4(e)	1.444429260618745e-05	uptake	1.444429260618745e-05
1380	1	Dorea_longicatena	EX_spmd(e)	7.281853170111492e-06	uptake	7.281853170111492e-06
1381	1	Dorea_longicatena	EX_succ(e)	-7.290796771698108e-06	secretion	7.290796771698108e-06
1382	1	Dorea_longicatena	EX_thm(e)	7.281853170111492e-06	uptake	7.281853170111492e-06
1383	1	Dorea_longicatena	EX_thymd(e)	2.5324516314816683e-05	uptake	2.5324516314816683e-05
1384	1	Dorea_longicatena	EX_trp_L(e)	0.00010056984325600856	uptake	0.00010056984325600856
1385	1	Dorea_longicatena	EX_ura(e)	3.196609721770683e-07	uptake	3.196609721770683e-07
1386	1	Dorea_longicatena	EX_uri(e)	-8.057573584984647e-09	secretion	8.057573584984647e-09
1387	1	Dorea_longicatena	EX_val_L(e)	0.0006597287800801802	uptake	0.0006597287800801802
1388	1	Dorea_longicatena	EX_xan(e)	0.0001261035570713949	uptake	0.0001261035570713949
1389	1	Dorea_longicatena	EX_zn2(e)	1.444429260618745e-05	uptake	1.444429260618745e-05
1390	1	Eggerthella_lenta	EX_26dap_M(e)	2.872021522531764e-05	uptake	2.872021522531764e-05
1391	1	Eggerthella_lenta	EX_2dmmq8(e)	2.2543786198936824e-07	uptake	2.2543786198936824e-07
1392	1	Eggerthella_lenta	EX_4abut(e)	-0.0005314714393519614	secretion	0.0005314714393519614
1393	1	Eggerthella_lenta	EX_ac(e)	-0.02253275476038099	secretion	0.02253275476038099
1394	1	Eggerthella_lenta	EX_adn(e)	-4.3809362631295617e-07	secretion	4.3809362631295617e-07
1395	1	Eggerthella_lenta	EX_akg(e)	-0.00010579255752442693	secretion	0.00010579255752442693
1396	1	Eggerthella_lenta	EX_ala_L(e)	0.004250347933752953	uptake	0.004250347933752953
1397	1	Eggerthella_lenta	EX_alagln(e)	8.019524403307459e-05	uptake	8.019524403307459e-05
1398	1	Eggerthella_lenta	EX_arg_L(e)	3.3216174776939735e-05	uptake	3.3216174776939735e-05
1399	1	Eggerthella_lenta	EX_ca2(e)	3.116169261600696e-07	uptake	3.116169261600696e-07
1400	1	Eggerthella_lenta	EX_cgly(e)	1.3781913672677702e-07	uptake	1.3781913672677702e-07
1401	1	Eggerthella_lenta	EX_cl(e)	3.116169261600696e-07	uptake	3.116169261600696e-07
1402	1	Eggerthella_lenta	EX_co2(e)	-0.007078153242519004	secretion	0.007078153242519004
1403	1	Eggerthella_lenta	EX_cobalt2(e)	3.116169261600696e-07	uptake	3.116169261600696e-07
1404	1	Eggerthella_lenta	EX_cu2(e)	3.116169261600696e-07	uptake	3.116169261600696e-07
1405	1	Eggerthella_lenta	EX_fe2(e)	3.116169261600696e-07	uptake	3.116169261600696e-07
1406	1	Eggerthella_lenta	EX_fe3(e)	3.116169261600696e-07	uptake	3.116169261600696e-07
1407	1	Eggerthella_lenta	EX_fol(e)	4.1345741018027797e-07	uptake	4.1345741018027797e-07
1408	1	Eggerthella_lenta	EX_for(e)	-0.005097614597552189	secretion	0.005097614597552189
1409	1	Eggerthella_lenta	EX_glu_L(e)	0.0005314714393519614	uptake	0.0005314714393519614
1410	1	Eggerthella_lenta	EX_glycys(e)	5.9049733851178135e-06	uptake	5.9049733851178135e-06
1411	1	Eggerthella_lenta	EX_glygln(e)	4.085983251149427e-05	uptake	4.085983251149427e-05
1412	1	Eggerthella_lenta	EX_glyglu(e)	3.7888920877006906e-05	uptake	3.7888920877006906e-05
1413	1	Eggerthella_lenta	EX_h(e)	1.255573630394071e-06	uptake	1.255573630394071e-06
1414	1	Eggerthella_lenta	EX_h2(e)	-0.020900341646370113	secretion	0.020900341646370113
1415	1	Eggerthella_lenta	EX_h2o(e)	0.008124499092319378	uptake	0.008124499092319378
1416	1	Eggerthella_lenta	EX_ile_L(e)	2.084142071614705e-05	uptake	2.084142071614705e-05
1417	1	Eggerthella_lenta	EX_k(e)	3.116169261600696e-07	uptake	3.116169261600696e-07
1418	1	Eggerthella_lenta	EX_lac_L(e)	0.022701806429812878	uptake	0.022701806429812878
1419	1	Eggerthella_lenta	EX_leu_L(e)	3.0261698869588496e-05	uptake	3.0261698869588496e-05
1420	1	Eggerthella_lenta	EX_met_L(e)	9.410923427124042e-06	uptake	9.410923427124042e-06
1421	1	Eggerthella_lenta	EX_mg2(e)	3.116169261600696e-07	uptake	3.116169261600696e-07
1422	1	Eggerthella_lenta	EX_mn2(e)	3.116169261600696e-07	uptake	3.116169261600696e-07
1423	1	Eggerthella_lenta	EX_mqn8(e)	6.275051433023221e-08	uptake	6.275051433023221e-08
1424	1	Eggerthella_lenta	EX_na1(e)	0.0379666109506091	uptake	0.0379666109506091
1425	1	Eggerthella_lenta	EX_nac(e)	6.232338523202628e-07	uptake	6.232338523202628e-07
1426	1	Eggerthella_lenta	EX_nh4(e)	-0.002767467175758936	secretion	0.002767467175758936
1427	1	Eggerthella_lenta	EX_no3(e)	8.76723831404607e-05	uptake	8.76723831404607e-05
1428	1	Eggerthella_lenta	EX_o2(e)	8.019524403307459e-05	uptake	8.019524403307459e-05
1429	1	Eggerthella_lenta	EX_ocdca(e)	3.791451652889104e-06	uptake	3.791451652889104e-06
1430	1	Eggerthella_lenta	EX_orn(e)	-1.5682553544815477e-05	secretion	1.5682553544815477e-05
1431	1	Eggerthella_lenta	EX_pheme(e)	1.3781913672677702e-07	uptake	1.3781913672677702e-07
1432	1	Eggerthella_lenta	EX_pi(e)	0.0017315075463012208	uptake	0.0017315075463012208
1433	1	Eggerthella_lenta	EX_pnto_R(e)	6.232338523198925e-07	uptake	6.232338523198925e-07
1434	1	Eggerthella_lenta	EX_pro_L(e)	1.2999449746679628e-05	uptake	1.2999449746679628e-05
1435	1	Eggerthella_lenta	EX_pydx(e)	3.116169261600696e-07	uptake	3.116169261600696e-07
1436	1	Eggerthella_lenta	EX_q8(e)	1.3781913672675839e-07	uptake	1.3781913672675839e-07
1437	1	Eggerthella_lenta	EX_ribflv(e)	6.232338523201393e-07	uptake	6.232338523201393e-07
1438	1	Eggerthella_lenta	EX_sheme(e)	1.3781913672677702e-07	uptake	1.3781913672677702e-07
1439	1	Eggerthella_lenta	EX_so4(e)	3.116169261600696e-07	uptake	3.116169261600696e-07
1440	1	Eggerthella_lenta	EX_spmd(e)	1.3781913672677702e-07	uptake	1.3781913672677702e-07
1441	1	Eggerthella_lenta	EX_thm(e)	1.3781913672677702e-07	uptake	1.3781913672677702e-07
1442	1	Eggerthella_lenta	EX_trp_L(e)	3.3284092633709937e-06	uptake	3.3284092633709937e-06
1443	1	Eggerthella_lenta	EX_ura(e)	4.7221285348751275e-08	uptake	4.7221285348751275e-08
1444	1	Eggerthella_lenta	EX_val_L(e)	2.483722096841331e-05	uptake	2.483722096841331e-05
1445	1	Eggerthella_lenta	EX_xan(e)	9.390116892403073e-06	uptake	9.390116892403073e-06
1446	1	Eggerthella_lenta	EX_zn2(e)	3.116169261600696e-07	uptake	3.116169261600696e-07
1447	1	Eubacterium_rectale	EX_12dgr180(e)	7.797736254973407e-05	uptake	7.797736254973407e-05
1448	1	Eubacterium_rectale	EX_26dap_M(e)	6.375567865679907e-05	uptake	6.375567865679907e-05
1449	1	Eubacterium_rectale	EX_2dmmq8(e)	1.9160931019383821e-07	uptake	1.9160931019383821e-07
1450	1	Eubacterium_rectale	EX_3mop(e)	-0.0013937703358295164	secretion	0.0013937703358295164
1451	1	Eubacterium_rectale	EX_ac(e)	-0.05942660605161214	secretion	0.05942660605161214
1452	1	Eubacterium_rectale	EX_ala_L(e)	0.001133531780185863	uptake	0.001133531780185863
1453	1	Eubacterium_rectale	EX_asn_L(e)	0.003493185254291209	uptake	0.003493185254291209
1454	1	Eubacterium_rectale	EX_ca2(e)	2.741202877279758e-05	uptake	2.741202877279758e-05
1455	1	Eubacterium_rectale	EX_cgly(e)	0.00024566442035800555	uptake	0.00024566442035800555
1456	1	Eubacterium_rectale	EX_cl(e)	2.741202877279758e-05	uptake	2.741202877279758e-05
1457	1	Eubacterium_rectale	EX_co2(e)	-0.002346239095575332	secretion	0.002346239095575332
1458	1	Eubacterium_rectale	EX_cobalt2(e)	2.741202877279758e-05	uptake	2.741202877279758e-05
1459	1	Eubacterium_rectale	EX_csn(e)	1.4958764479253668e-07	uptake	1.4958764479253668e-07
1460	1	Eubacterium_rectale	EX_cu2(e)	2.741202877279758e-05	uptake	2.741202877279758e-05
1461	1	Eubacterium_rectale	EX_fe2(e)	2.741202877279758e-05	uptake	2.741202877279758e-05
1462	1	Eubacterium_rectale	EX_fe3(e)	2.741202877279758e-05	uptake	2.741202877279758e-05
1463	1	Eubacterium_rectale	EX_fol(e)	4.467653013491152e-05	uptake	4.467653013491152e-05
1464	1	Eubacterium_rectale	EX_for(e)	-0.06491935977493056	secretion	0.06491935977493056
1465	1	Eubacterium_rectale	EX_glc_D(e)	0.03227068639967135	uptake	0.03227068639967135
1466	1	Eubacterium_rectale	EX_gln_L(e)	0.00022894550484582466	uptake	0.00022894550484582466
1467	1	Eubacterium_rectale	EX_glu_L(e)	0.0008954788849063998	uptake	0.0008954788849063998
1468	1	Eubacterium_rectale	EX_glyc(e)	-4.831975285776669e-05	secretion	4.831975285776669e-05
1469	1	Eubacterium_rectale	EX_glycys(e)	0.00013206283048644907	uptake	0.00013206283048644907
1470	1	Eubacterium_rectale	EX_glygln(e)	0.0001418167982871854	uptake	0.0001418167982871854
1471	1	Eubacterium_rectale	EX_glyglu(e)	0.0002332224855472292	uptake	0.0002332224855472292
1472	1	Eubacterium_rectale	EX_gua(e)	1.7421447028472344e-07	uptake	1.7421447028472344e-07
1473	1	Eubacterium_rectale	EX_h(e)	-0.016821041022107002	secretion	0.016821041022107002
1474	1	Eubacterium_rectale	EX_h2(e)	-0.0692500086722485	secretion	0.0692500086722485
1475	1	Eubacterium_rectale	EX_h2o(e)	-0.07367927580132487	secretion	0.07367927580132487
1476	1	Eubacterium_rectale	EX_his_L(e)	0.00021325412987081429	uptake	0.00021325412987081429
1477	1	Eubacterium_rectale	EX_hxan(e)	-0.0001415234837764862	secretion	0.0001415234837764862
1478	1	Eubacterium_rectale	EX_ile_L(e)	0.0018500073434225299	uptake	0.0018500073434225299
1479	1	Eubacterium_rectale	EX_k(e)	2.741202877279758e-05	uptake	2.741202877279758e-05
1480	1	Eubacterium_rectale	EX_leu_L(e)	0.0010601417124799686	uptake	0.0010601417124799686
1481	1	Eubacterium_rectale	EX_lys_L(e)	0.0008423678178579884	uptake	0.0008423678178579884
1482	1	Eubacterium_rectale	EX_malt(e)	0.00677952298312388	uptake	0.00677952298312388
1483	1	Eubacterium_rectale	EX_met_L(e)	0.000312064343895252	uptake	0.000312064343895252
1484	1	Eubacterium_rectale	EX_mg2(e)	2.741202877279758e-05	uptake	2.741202877279758e-05
1485	1	Eubacterium_rectale	EX_mn2(e)	2.741202877279758e-05	uptake	2.741202877279758e-05
1486	1	Eubacterium_rectale	EX_mqn7(e)	3.5518287960950035e-11	uptake	3.5518287960950035e-11
1487	1	Eubacterium_rectale	EX_mqn8(e)	3.009461477471962e-05	uptake	3.009461477471962e-05
1488	1	Eubacterium_rectale	EX_na1(e)	0.026528703562472698	uptake	0.026528703562472698
1489	1	Eubacterium_rectale	EX_nac(e)	5.4824057545594865e-05	uptake	5.4824057545594865e-05
1490	1	Eubacterium_rectale	EX_nh4(e)	-0.0031583248705338144	secretion	0.0031583248705338144
1491	1	Eubacterium_rectale	EX_o2(e)	0.00018123688398439017	uptake	0.00018123688398439017
1492	1	Eubacterium_rectale	EX_phe_L(e)	0.00045848437504944625	uptake	0.00045848437504944625
1493	1	Eubacterium_rectale	EX_pheme(e)	1.489217671163717e-05	uptake	1.489217671163717e-05
1494	1	Eubacterium_rectale	EX_pi(e)	0.0030770340290795337	uptake	0.0030770340290795337
1495	1	Eubacterium_rectale	EX_pnto_R(e)	5.4824057454690374e-05	uptake	5.4824057454690374e-05
1496	1	Eubacterium_rectale	EX_ppa(e)	-0.0020716907149623855	secretion	0.0020716907149623855
1497	1	Eubacterium_rectale	EX_pro_L(e)	0.0004549637933486912	uptake	0.0004549637933486912
1498	1	Eubacterium_rectale	EX_ptrc(e)	2.5722830400937647e-05	uptake	2.5722830400937647e-05
1499	1	Eubacterium_rectale	EX_pydx(e)	2.3286216785876472e-05	uptake	2.3286216785876472e-05
1500	1	Eubacterium_rectale	EX_q8(e)	1.4892176711637172e-05	uptake	1.4892176711637172e-05
1501	1	Eubacterium_rectale	EX_ribflv(e)	5.482405754559516e-05	uptake	5.482405754559516e-05
1502	1	Eubacterium_rectale	EX_ser_L(e)	0.001681410480259152	uptake	0.001681410480259152
1503	1	Eubacterium_rectale	EX_sheme(e)	1.489217671163717e-05	uptake	1.489217671163717e-05
1504	1	Eubacterium_rectale	EX_so4(e)	2.741202877279758e-05	uptake	2.741202877279758e-05
1505	1	Eubacterium_rectale	EX_spmd(e)	1.489217671163717e-05	uptake	1.489217671163717e-05
1506	1	Eubacterium_rectale	EX_succ(e)	-0.00020342142481172558	secretion	0.00020342142481172558
1507	1	Eubacterium_rectale	EX_thm(e)	1.489217671163717e-05	uptake	1.489217671163717e-05
1508	1	Eubacterium_rectale	EX_thr_L(e)	0.002552716427658834	uptake	0.002552716427658834
1509	1	Eubacterium_rectale	EX_thymd(e)	5.1431841531039754e-05	uptake	5.1431841531039754e-05
1510	1	Eubacterium_rectale	EX_trp_L(e)	0.00014181429646841162	uptake	0.00014181429646841162
1511	1	Eubacterium_rectale	EX_tyr_L(e)	0.00028895044288012337	uptake	0.00028895044288012337
1512	1	Eubacterium_rectale	EX_ura(e)	1.398229050306242e-07	uptake	1.398229050306242e-07
1513	1	Eubacterium_rectale	EX_val_L(e)	0.0010867701256302021	uptake	0.0010867701256302021
1514	1	Eubacterium_rectale	EX_xan(e)	5.6898447394611e-05	uptake	5.6898447394611e-05
1515	1	Eubacterium_rectale	EX_zn2(e)	2.741202877279758e-05	uptake	2.741202877279758e-05
1516	1	Faecalibacterium_prausnitzii	EX_ac(e)	-0.0008748002619944021	secretion	0.0008748002619944021
1517	1	Faecalibacterium_prausnitzii	EX_acald(e)	-3.7096047135750485e-08	secretion	3.7096047135750485e-08
1518	1	Faecalibacterium_prausnitzii	EX_ade(e)	2.001261765033707e-13	uptake	2.001261765033707e-13
1519	1	Faecalibacterium_prausnitzii	EX_ala_L(e)	1.3079464241509689e-05	uptake	1.3079464241509689e-05
1520	1	Faecalibacterium_prausnitzii	EX_arg_L(e)	4.772142652440661e-06	uptake	4.772142652440661e-06
1521	1	Faecalibacterium_prausnitzii	EX_asn_L(e)	0.0005280607197454329	uptake	0.0005280607197454329
1522	1	Faecalibacterium_prausnitzii	EX_ca2(e)	1.6270046416853667e-07	uptake	1.6270046416853667e-07
1523	1	Faecalibacterium_prausnitzii	EX_cl(e)	1.6270046416853667e-07	uptake	1.6270046416853667e-07
1524	1	Faecalibacterium_prausnitzii	EX_co2(e)	-8.395960238495899e-09	secretion	8.395960238495899e-09
1525	1	Faecalibacterium_prausnitzii	EX_cobalt2(e)	1.6270046416853667e-07	uptake	1.6270046416853667e-07
1526	1	Faecalibacterium_prausnitzii	EX_cu2(e)	1.6270046416853667e-07	uptake	1.6270046416853667e-07
1527	1	Faecalibacterium_prausnitzii	EX_cys_L(e)	1.7644489508348885e-06	uptake	1.7644489508348885e-06
1528	1	Faecalibacterium_prausnitzii	EX_fe2(e)	1.6270046416853667e-07	uptake	1.6270046416853667e-07
1529	1	Faecalibacterium_prausnitzii	EX_fe3(e)	1.6270046416853667e-07	uptake	1.6270046416853667e-07
1530	1	Faecalibacterium_prausnitzii	EX_fol(e)	2.9479403286401715e-07	uptake	2.9479403286401715e-07
1531	1	Faecalibacterium_prausnitzii	EX_for(e)	-0.0013670239001018158	secretion	0.0013670239001018158
1532	1	Faecalibacterium_prausnitzii	EX_glc_D(e)	0.00041949948106238306	uptake	0.00041949948106238306
1533	1	Faecalibacterium_prausnitzii	EX_glyc(e)	-2.732384157722937e-05	secretion	2.732384157722937e-05
1534	1	Faecalibacterium_prausnitzii	EX_glygln(e)	1.147075814206327e-05	uptake	1.147075814206327e-05
1535	1	Faecalibacterium_prausnitzii	EX_h(e)	1.7073238345610958e-06	uptake	1.7073238345610958e-06
1536	1	Faecalibacterium_prausnitzii	EX_h2o(e)	9.834728127122376e-05	uptake	9.834728127122376e-05
1537	1	Faecalibacterium_prausnitzii	EX_his_L(e)	1.7784508113599695e-06	uptake	1.7784508113599695e-06
1538	1	Faecalibacterium_prausnitzii	EX_ile_L(e)	6.707361495607629e-06	uptake	6.707361495607629e-06
1539	1	Faecalibacterium_prausnitzii	EX_k(e)	1.6270046416853667e-07	uptake	1.6270046416853667e-07
1540	1	Faecalibacterium_prausnitzii	EX_leu_L(e)	8.94873180299558e-06	uptake	8.94873180299558e-06
1541	1	Faecalibacterium_prausnitzii	EX_lys_L(e)	6.758352360690115e-06	uptake	6.758352360690115e-06
1542	1	Faecalibacterium_prausnitzii	EX_malt(e)	7.985124906019513e-09	uptake	7.985124906019513e-09
1543	1	Faecalibacterium_prausnitzii	EX_met_L(e)	2.799703231093059e-06	uptake	2.799703231093059e-06
1544	1	Faecalibacterium_prausnitzii	EX_mg2(e)	1.6270046416853667e-07	uptake	1.6270046416853667e-07
1545	1	Faecalibacterium_prausnitzii	EX_mn2(e)	1.6270046416853667e-07	uptake	1.6270046416853667e-07
1546	1	Faecalibacterium_prausnitzii	EX_na1(e)	0.051626840692041764	uptake	0.051626840692041764
1547	1	Faecalibacterium_prausnitzii	EX_nac(e)	3.2540092833706937e-07	uptake	3.2540092833706937e-07
1548	1	Faecalibacterium_prausnitzii	EX_nh4(e)	-0.0009656686432721763	secretion	0.0009656686432721763
1549	1	Faecalibacterium_prausnitzii	EX_ocdca(e)	0.0001090490837309487	uptake	0.0001090490837309487
1550	1	Faecalibacterium_prausnitzii	EX_pi(e)	8.159764662408385e-05	uptake	8.159764662408385e-05
1551	1	Faecalibacterium_prausnitzii	EX_pnto_R(e)	3.2540092833706985e-07	uptake	3.2540092833706985e-07
1552	1	Faecalibacterium_prausnitzii	EX_pro_L(e)	3.7704774386843677e-06	uptake	3.7704774386843677e-06
1553	1	Faecalibacterium_prausnitzii	EX_ptrc(e)	1.9652880819264122e-07	uptake	1.9652880819264122e-07
1554	1	Faecalibacterium_prausnitzii	EX_pydx(e)	1.627004641680673e-07	uptake	1.627004641680673e-07
1555	1	Faecalibacterium_prausnitzii	EX_ribflv(e)	3.2540092833707334e-07	uptake	3.2540092833707334e-07
1556	1	Faecalibacterium_prausnitzii	EX_so4(e)	4.1282657836662546e-05	uptake	4.1282657836662546e-05
1557	1	Faecalibacterium_prausnitzii	EX_spmd(e)	2.18820014881373e-12	uptake	2.18820014881373e-12
1558	1	Faecalibacterium_prausnitzii	EX_succ(e)	-5.970955942563796e-06	secretion	5.970955942563796e-06
1559	1	Faecalibacterium_prausnitzii	EX_thm(e)	9.826467762133921e-08	uptake	9.826467762133921e-08
1560	1	Faecalibacterium_prausnitzii	EX_thymd(e)	5.238312368995873e-12	uptake	5.238312368995873e-12
1561	1	Faecalibacterium_prausnitzii	EX_trp_L(e)	1.1295549239146342e-06	uptake	1.1295549239146342e-06
1562	1	Faecalibacterium_prausnitzii	EX_tyr_L(e)	1.370025140403004e-10	uptake	1.370025140403004e-10
1563	1	Faecalibacterium_prausnitzii	EX_ura(e)	1.965892139345725e-13	uptake	1.965892139345725e-13
1564	1	Faecalibacterium_prausnitzii	EX_val_L(e)	7.204522430161876e-06	uptake	7.204522430161876e-06
1565	1	Faecalibacterium_prausnitzii	EX_xan(e)	2.5323812801159935e-06	uptake	2.5323812801159935e-06
1566	1	Faecalibacterium_prausnitzii	EX_zn2(e)	1.6270046416853667e-07	uptake	1.6270046416853667e-07
1567	1	Parabacteroides_johnsonii	EX_26dap_M(e)	5.636908772997672e-06	uptake	5.636908772997672e-06
1568	1	Parabacteroides_johnsonii	EX_4abz(e)	9.32630512243909e-07	uptake	9.32630512243909e-07
1569	1	Parabacteroides_johnsonii	EX_ac(e)	-0.00011371113856333975	secretion	0.00011371113856333975
1570	1	Parabacteroides_johnsonii	EX_adn(e)	-0.0007465154224615174	secretion	0.0007465154224615174
1571	1	Parabacteroides_johnsonii	EX_alagln(e)	0.0001534700455921654	uptake	0.0001534700455921654
1572	1	Parabacteroides_johnsonii	EX_arab_L(e)	0.0021918488203822774	uptake	0.0021918488203822774
1573	1	Parabacteroides_johnsonii	EX_arg_L(e)	0.021248313706255077	uptake	0.021248313706255077
1574	1	Parabacteroides_johnsonii	EX_ca2(e)	1.6144625487370127e-06	uptake	1.6144625487370127e-06
1575	1	Parabacteroides_johnsonii	EX_cl(e)	1.6144625487370127e-06	uptake	1.6144625487370127e-06
1576	1	Parabacteroides_johnsonii	EX_co2(e)	-0.057222110729823236	secretion	0.057222110729823236
1577	1	Parabacteroides_johnsonii	EX_cobalt2(e)	1.6144625487370127e-06	uptake	1.6144625487370127e-06
1578	1	Parabacteroides_johnsonii	EX_cu2(e)	1.6144625487370127e-06	uptake	1.6144625487370127e-06
1579	1	Parabacteroides_johnsonii	EX_cys_L(e)	1.682813192722164e-05	uptake	1.682813192722164e-05
1580	1	Parabacteroides_johnsonii	EX_cytd(e)	-0.0001649814340885487	secretion	0.0001649814340885487
1581	1	Parabacteroides_johnsonii	EX_dad_2(e)	-0.0005013519304221266	secretion	0.0005013519304221266
1582	1	Parabacteroides_johnsonii	EX_etoh(e)	-0.015950287019524816	secretion	0.015950287019524816
1583	1	Parabacteroides_johnsonii	EX_fe3(e)	3.2289250974740255e-06	uptake	3.2289250974740255e-06
1584	1	Parabacteroides_johnsonii	EX_gam(e)	-0.0001821920832216042	secretion	0.0001821920832216042
1585	1	Parabacteroides_johnsonii	EX_glc_D(e)	0.03380714804476839	uptake	0.03380714804476839
1586	1	Parabacteroides_johnsonii	EX_glyclt(e)	-4.700165543415276e-12	secretion	4.700165543415276e-12
1587	1	Parabacteroides_johnsonii	EX_glycys(e)	2.6490615021504447e-05	uptake	2.6490615021504447e-05
1588	1	Parabacteroides_johnsonii	EX_glygln(e)	8.554826276055675e-05	uptake	8.554826276055675e-05
1589	1	Parabacteroides_johnsonii	EX_glyglu(e)	0.00015595704195280622	uptake	0.00015595704195280622
1590	1	Parabacteroides_johnsonii	EX_h(e)	2.127496055692441e-06	uptake	2.127496055692441e-06
1591	1	Parabacteroides_johnsonii	EX_h2(e)	-9.810146729203911e-09	secretion	9.810146729203911e-09
1592	1	Parabacteroides_johnsonii	EX_h2o(e)	0.006981549815267114	uptake	0.006981549815267114
1593	1	Parabacteroides_johnsonii	EX_ins(e)	-0.0006741235630274517	secretion	0.0006741235630274517
1594	1	Parabacteroides_johnsonii	EX_isobut(e)	-0.0044443797256661505	secretion	0.0044443797256661505
1595	1	Parabacteroides_johnsonii	EX_k(e)	1.6144625487370127e-06	uptake	1.6144625487370127e-06
1596	1	Parabacteroides_johnsonii	EX_leu_L(e)	0.00019270956511878757	uptake	0.00019270956511878757
1597	1	Parabacteroides_johnsonii	EX_lys_L(e)	8.430497322983976e-05	uptake	8.430497322983976e-05
1598	1	Parabacteroides_johnsonii	EX_malt(e)	0.00010742798553006316	uptake	0.00010742798553006316
1599	1	Parabacteroides_johnsonii	EX_meoh(e)	-0.0005382859458240733	secretion	0.0005382859458240733
1600	1	Parabacteroides_johnsonii	EX_met_L(e)	0.0010936139927100394	uptake	0.0010936139927100394
1601	1	Parabacteroides_johnsonii	EX_mg2(e)	1.6144625487370127e-06	uptake	1.6144625487370127e-06
1602	1	Parabacteroides_johnsonii	EX_mn2(e)	1.6144625487370127e-06	uptake	1.6144625487370127e-06
1603	1	Parabacteroides_johnsonii	EX_mqn8(e)	-8.209698583816995e-05	secretion	8.209698583816995e-05
1604	1	Parabacteroides_johnsonii	EX_nac(e)	3.2289250974765738e-06	uptake	3.2289250974765738e-06
1605	1	Parabacteroides_johnsonii	EX_nh4(e)	-0.04919790275820127	secretion	0.04919790275820127
1606	1	Parabacteroides_johnsonii	EX_no3(e)	5.5641935099934115e-05	uptake	5.5641935099934115e-05
1607	1	Parabacteroides_johnsonii	EX_o2(e)	8.899397085625629e-06	uptake	8.899397085625629e-06
1608	1	Parabacteroides_johnsonii	EX_ocdca(e)	0.0001297822272005366	uptake	0.0001297822272005366
1609	1	Parabacteroides_johnsonii	EX_orn(e)	-0.016816899327649727	secretion	0.016816899327649727
1610	1	Parabacteroides_johnsonii	EX_pac(e)	-0.006752195825344107	secretion	0.006752195825344107
1611	1	Parabacteroides_johnsonii	EX_phe_L(e)	6.92193545198451e-05	uptake	6.92193545198451e-05
1612	1	Parabacteroides_johnsonii	EX_pheme(e)	5.455992399413746e-07	uptake	5.455992399413746e-07
1613	1	Parabacteroides_johnsonii	EX_pi(e)	0.0011027973547726008	uptake	0.0011027973547726008
1614	1	Parabacteroides_johnsonii	EX_ppa(e)	-0.03381819739082058	secretion	0.03381819739082058
1615	1	Parabacteroides_johnsonii	EX_ppi(e)	-0.00111866908464959	secretion	0.00111866908464959
1616	1	Parabacteroides_johnsonii	EX_pydam(e)	1.6059531681653196e-06	uptake	1.6059531681653196e-06
1617	1	Parabacteroides_johnsonii	EX_pydx(e)	1.346337538584443e-06	uptake	1.346337538584443e-06
1618	1	Parabacteroides_johnsonii	EX_pydxn(e)	8.638570962345105e-07	uptake	8.638570962345105e-07
1619	1	Parabacteroides_johnsonii	EX_q8(e)	4.162961587776928e-07	uptake	4.162961587776928e-07
1620	1	Parabacteroides_johnsonii	EX_sheme(e)	3.102752207996258e-07	uptake	3.102752207996258e-07
1621	1	Parabacteroides_johnsonii	EX_so4(e)	1.6144625487370127e-06	uptake	1.6144625487370127e-06
1622	1	Parabacteroides_johnsonii	EX_spmd(e)	3.102752207996258e-07	uptake	3.102752207996258e-07
1623	1	Parabacteroides_johnsonii	EX_thm(e)	3.0697181166138917e-07	uptake	3.0697181166138917e-07
1624	1	Parabacteroides_johnsonii	EX_thr_L(e)	0.00022516246392591404	uptake	0.00022516246392591404
1625	1	Parabacteroides_johnsonii	EX_thymd(e)	8.178033713631188e-06	uptake	8.178033713631188e-06
1626	1	Parabacteroides_johnsonii	EX_tyr_L(e)	0.00405238168803564	uptake	0.00405238168803564
1627	1	Parabacteroides_johnsonii	EX_ura(e)	8.868958162872877e-08	uptake	8.868958162872877e-08
1628	1	Parabacteroides_johnsonii	EX_val_L(e)	0.0038048121707837113	uptake	0.0038048121707837113
1629	1	Parabacteroides_johnsonii	EX_zn2(e)	1.6144625487370127e-06	uptake	1.6144625487370127e-06
1630	1	Prevotella_copri	EX_26dap_M(e)	7.111526162253542e-05	uptake	7.111526162253542e-05
1631	1	Prevotella_copri	EX_2dmmq8(e)	1.9704729498378744e-06	uptake	1.9704729498378744e-06
1632	1	Prevotella_copri	EX_2mbut(e)	-0.0006157904653782579	secretion	0.0006157904653782579
1633	1	Prevotella_copri	EX_4abz(e)	7.639129699568127e-07	uptake	7.639129699568127e-07
1634	1	Prevotella_copri	EX_ac(e)	-0.036878730040784756	secretion	0.036878730040784756
1635	1	Prevotella_copri	EX_adn(e)	-0.00026893079577067257	secretion	0.00026893079577067257
1636	1	Prevotella_copri	EX_adocbl(e)	-8.877468341076254e-10	secretion	8.877468341076254e-10
1637	1	Prevotella_copri	EX_ala_L(e)	0.0035188952958630127	uptake	0.0035188952958630127
1638	1	Prevotella_copri	EX_alagln(e)	7.414863364254533e-05	uptake	7.414863364254533e-05
1639	1	Prevotella_copri	EX_arab_L(e)	0.01515811877349583	uptake	0.01515811877349583
1640	1	Prevotella_copri	EX_arg_L(e)	0.015513087673025429	uptake	0.015513087673025429
1641	1	Prevotella_copri	EX_asn_L(e)	0.0017155816032121854	uptake	0.0017155816032121854
1642	1	Prevotella_copri	EX_asp_L(e)	0.0002965837821639158	uptake	0.0002965837821639158
1643	1	Prevotella_copri	EX_ca2(e)	5.587430600715453e-06	uptake	5.587430600715453e-06
1644	1	Prevotella_copri	EX_cbl1(e)	8.877468341076109e-10	uptake	8.877468341076109e-10
1645	1	Prevotella_copri	EX_cgly(e)	7.129420930967013e-05	uptake	7.129420930967013e-05
1646	1	Prevotella_copri	EX_cl(e)	5.587430600715453e-06	uptake	5.587430600715453e-06
1647	1	Prevotella_copri	EX_co2(e)	-0.034196424663585474	secretion	0.034196424663585474
1648	1	Prevotella_copri	EX_cobalt2(e)	5.587430600715453e-06	uptake	5.587430600715453e-06
1649	1	Prevotella_copri	EX_csn(e)	7.301653762683867e-08	uptake	7.301653762683867e-08
1650	1	Prevotella_copri	EX_cu2(e)	5.587430600715453e-06	uptake	5.587430600715453e-06
1651	1	Prevotella_copri	EX_cys_L(e)	0.006032687652035366	uptake	0.006032687652035366
1652	1	Prevotella_copri	EX_dad_2(e)	-4.741947279129012e-05	secretion	4.741947279129012e-05
1653	1	Prevotella_copri	EX_fe2(e)	1.2589398555472094e-05	uptake	1.2589398555472094e-05
1654	1	Prevotella_copri	EX_fe3(e)	1.6104505525455728e-11	uptake	1.6104505525455728e-11
1655	1	Prevotella_copri	EX_fol(e)	2.2782711147404134e-05	uptake	2.2782711147404134e-05
1656	1	Prevotella_copri	EX_for(e)	-0.05001020609933335	secretion	0.05001020609933335
1657	1	Prevotella_copri	EX_fru(e)	-0.006385365736060482	secretion	0.006385365736060482
1658	1	Prevotella_copri	EX_gcald(e)	-9.020092592522039e-07	secretion	9.020092592522039e-07
1659	1	Prevotella_copri	EX_glc_D(e)	0.016763477238597717	uptake	0.016763477238597717
1660	1	Prevotella_copri	EX_gln_L(e)	0.002123989315898804	uptake	0.002123989315898804
1661	1	Prevotella_copri	EX_glu_L(e)	0.0004766519498813189	uptake	0.0004766519498813189
1662	1	Prevotella_copri	EX_glycys(e)	7.077569754500392e-05	uptake	7.077569754500392e-05
1663	1	Prevotella_copri	EX_glygln(e)	7.620905958753334e-05	uptake	7.620905958753334e-05
1664	1	Prevotella_copri	EX_glyglu(e)	7.262721068624983e-05	uptake	7.262721068624983e-05
1665	1	Prevotella_copri	EX_gsn(e)	-0.00011339401427835297	secretion	0.00011339401427835297
1666	1	Prevotella_copri	EX_gua(e)	7.362413434984044e-08	uptake	7.362413434984044e-08
1667	1	Prevotella_copri	EX_h(e)	-0.05088002727469887	secretion	0.05088002727469887
1668	1	Prevotella_copri	EX_h2o(e)	0.034558048408037736	uptake	0.034558048408037736
1669	1	Prevotella_copri	EX_h2s(e)	-0.005946904179073414	secretion	0.005946904179073414
1670	1	Prevotella_copri	EX_his_L(e)	0.0004970090323130428	uptake	0.0004970090323130428
1671	1	Prevotella_copri	EX_ile_L(e)	0.0011378440894202174	uptake	0.0011378440894202174
1672	1	Prevotella_copri	EX_indole(e)	-0.00044195520422088836	secretion	0.00044195520422088836
1673	1	Prevotella_copri	EX_k(e)	5.587430600715453e-06	uptake	5.587430600715453e-06
1674	1	Prevotella_copri	EX_leu_L(e)	0.0007868655974163976	uptake	0.0007868655974163976
1675	1	Prevotella_copri	EX_lys_L(e)	0.0004715553003836312	uptake	0.0004715553003836312
1676	1	Prevotella_copri	EX_malt(e)	0.005255524274991004	uptake	0.005255524274991004
1677	1	Prevotella_copri	EX_met_L(e)	0.00022305556947628337	uptake	0.00022305556947628337
1678	1	Prevotella_copri	EX_mg2(e)	5.587430600715453e-06	uptake	5.587430600715453e-06
1679	1	Prevotella_copri	EX_mn2(e)	5.587430600715453e-06	uptake	5.587430600715453e-06
1680	1	Prevotella_copri	EX_mqn8(e)	7.111526162253542e-05	uptake	7.111526162253542e-05
1681	1	Prevotella_copri	EX_ncam(e)	1.314879391120313e-05	uptake	1.314879391120313e-05
1682	1	Prevotella_copri	EX_nh4(e)	-0.04633166935133707	secretion	0.04633166935133707
1683	1	Prevotella_copri	EX_o2(e)	7.111526162253542e-05	uptake	7.111526162253542e-05
1684	1	Prevotella_copri	EX_ocdca(e)	7.111526162253542e-05	uptake	7.111526162253542e-05
1685	1	Prevotella_copri	EX_phe_L(e)	0.0002552760927966797	uptake	0.0002552760927966797
1686	1	Prevotella_copri	EX_pi(e)	0.0019791216328287824	uptake	0.0019791216328287824
1687	1	Prevotella_copri	EX_pnto_R(e)	1.117486120143075e-05	uptake	1.117486120143075e-05
1688	1	Prevotella_copri	EX_ppa(e)	-0.02515474881472777	secretion	0.02515474881472777
1689	1	Prevotella_copri	EX_pro_L(e)	0.00030454477063493343	uptake	0.00030454477063493343
1690	1	Prevotella_copri	EX_ptrc(e)	-0.015100823151996828	secretion	0.015100823151996828
1691	1	Prevotella_copri	EX_pydam(e)	1.3332493557785683e-06	uptake	1.3332493557785683e-06
1692	1	Prevotella_copri	EX_pydx(e)	6.250920366459775e-06	uptake	6.250920366459775e-06
1693	1	Prevotella_copri	EX_pydx5p(e)	-0.0007614689904743375	secretion	0.0007614689904743375
1694	1	Prevotella_copri	EX_ribflv(e)	1.895506799460086e-05	uptake	1.895506799460086e-05
1695	1	Prevotella_copri	EX_ser_L(e)	0.004551376743842267	uptake	0.004551376743842267
1696	1	Prevotella_copri	EX_so4(e)	5.587430600715453e-06	uptake	5.587430600715453e-06
1697	1	Prevotella_copri	EX_spmd(e)	4.707877737484313e-06	uptake	4.707877737484313e-06
1698	1	Prevotella_copri	EX_thm(e)	5.727916828602359e-06	uptake	5.727916828602359e-06
1699	1	Prevotella_copri	EX_thr_L(e)	0.0013511898502372752	uptake	0.0013511898502372752
1700	1	Prevotella_copri	EX_thymd(e)	2.581402027914708e-05	uptake	2.581402027914708e-05
1701	1	Prevotella_copri	EX_trp_L(e)	0.0005149684885103277	uptake	0.0005149684885103277
1702	1	Prevotella_copri	EX_tyr_L(e)	0.00019874818062122748	uptake	0.00019874818062122748
1703	1	Prevotella_copri	EX_ura(e)	7.237371175973058e-08	uptake	7.237371175973058e-08
1704	1	Prevotella_copri	EX_val_L(e)	0.0005818831706173717	uptake	0.0005818831706173717
1705	1	Prevotella_copri	EX_xan(e)	3.088545874691611e-05	uptake	3.088545874691611e-05
1706	1	Prevotella_copri	EX_zn2(e)	5.587430600715453e-06	uptake	5.587430600715453e-06
1707	1	Roseburia_intestinalis	EX_26dap_M(e)	1.9861962135202725e-05	uptake	1.9861962135202725e-05
1708	1	Roseburia_intestinalis	EX_ac(e)	-0.0003058675210786387	secretion	0.0003058675210786387
1709	1	Roseburia_intestinalis	EX_acald(e)	-1.54110813494791e-05	secretion	1.54110813494791e-05
1710	1	Roseburia_intestinalis	EX_ala_L(e)	9.555425312653332e-06	uptake	9.555425312653332e-06
1711	1	Roseburia_intestinalis	EX_alagln(e)	2.8796719949467393e-05	uptake	2.8796719949467393e-05
1712	1	Roseburia_intestinalis	EX_but(e)	-0.00015123827580854792	secretion	0.00015123827580854792
1713	1	Roseburia_intestinalis	EX_ca2(e)	1.92221631443021e-07	uptake	1.92221631443021e-07
1714	1	Roseburia_intestinalis	EX_cl(e)	1.92221631443021e-07	uptake	1.92221631443021e-07
1715	1	Roseburia_intestinalis	EX_co2(e)	-3.118831596583715e-05	secretion	3.118831596583715e-05
1716	1	Roseburia_intestinalis	EX_cobalt2(e)	1.92221631443021e-07	uptake	1.92221631443021e-07
1717	1	Roseburia_intestinalis	EX_csn(e)	-5.029445102508156e-07	secretion	5.029445102508156e-07
1718	1	Roseburia_intestinalis	EX_cu2(e)	1.92221631443021e-07	uptake	1.92221631443021e-07
1719	1	Roseburia_intestinalis	EX_cys_L(e)	2.703367446574057e-06	uptake	2.703367446574057e-06
1720	1	Roseburia_intestinalis	EX_etoh(e)	-9.228398529389428e-11	secretion	9.228398529389428e-11
1721	1	Roseburia_intestinalis	EX_fe2(e)	1.92221631443021e-07	uptake	1.92221631443021e-07
1722	1	Roseburia_intestinalis	EX_fe3(e)	1.92221631443021e-07	uptake	1.92221631443021e-07
1723	1	Roseburia_intestinalis	EX_fol(e)	1.9435122622902642e-07	uptake	1.9435122622902642e-07
1724	1	Roseburia_intestinalis	EX_for(e)	-0.0006309649938953564	secretion	0.0006309649938953564
1725	1	Roseburia_intestinalis	EX_fum(e)	-6.375406614486937e-10	secretion	6.375406614486937e-10
1726	1	Roseburia_intestinalis	EX_glu_L(e)	1.0052020916546067e-05	uptake	1.0052020916546067e-05
1727	1	Roseburia_intestinalis	EX_glyc(e)	-4.66071972233925e-06	secretion	4.66071972233925e-06
1728	1	Roseburia_intestinalis	EX_glycys(e)	1.3221592274384035e-06	uptake	1.3221592274384035e-06
1729	1	Roseburia_intestinalis	EX_glygln(e)	1.2150533984185054e-10	uptake	1.2150533984185054e-10
1730	1	Roseburia_intestinalis	EX_glyglu(e)	6.35617848549519e-06	uptake	6.35617848549519e-06
1731	1	Roseburia_intestinalis	EX_h(e)	-0.000667075708714852	secretion	0.000667075708714852
1732	1	Roseburia_intestinalis	EX_h2(e)	-0.001776931294668378	secretion	0.001776931294668378
1733	1	Roseburia_intestinalis	EX_h2o(e)	-0.00040925361456118254	secretion	0.00040925361456118254
1734	1	Roseburia_intestinalis	EX_hxan(e)	-8.599611355570681e-05	secretion	8.599611355570681e-05
1735	1	Roseburia_intestinalis	EX_ile_L(e)	3.0260959722064276e-05	uptake	3.0260959722064276e-05
1736	1	Roseburia_intestinalis	EX_k(e)	1.92221631443021e-07	uptake	1.92221631443021e-07
1737	1	Roseburia_intestinalis	EX_leu_L(e)	1.0943233380602905e-05	uptake	1.0943233380602905e-05
1738	1	Roseburia_intestinalis	EX_malt(e)	0.00011531981821656931	uptake	0.00011531981821656931
1739	1	Roseburia_intestinalis	EX_met_L(e)	3.5920609507942966e-06	uptake	3.5920609507942966e-06
1740	1	Roseburia_intestinalis	EX_mg2(e)	1.92221631443021e-07	uptake	1.92221631443021e-07
1741	1	Roseburia_intestinalis	EX_mn2(e)	1.92221631443021e-07	uptake	1.92221631443021e-07
1742	1	Roseburia_intestinalis	EX_mqn7(e)	1.2956748415268422e-07	uptake	1.2956748415268422e-07
1743	1	Roseburia_intestinalis	EX_na1(e)	0.03257446002749163	uptake	0.03257446002749163
1744	1	Roseburia_intestinalis	EX_nac(e)	3.844432628860225e-07	uptake	3.844432628860225e-07
1745	1	Roseburia_intestinalis	EX_nh4(e)	5.314412636272452e-05	uptake	5.314412636272452e-05
1746	1	Roseburia_intestinalis	EX_o2(e)	1.3945639577553641e-05	uptake	1.3945639577553641e-05
1747	1	Roseburia_intestinalis	EX_ocdca(e)	7.285653864079634e-06	uptake	7.285653864079634e-06
1748	1	Roseburia_intestinalis	EX_pheme(e)	6.478374207634211e-08	uptake	6.478374207634211e-08
1749	1	Roseburia_intestinalis	EX_pi(e)	4.39684351829808e-05	uptake	4.39684351829808e-05
1750	1	Roseburia_intestinalis	EX_pnto_R(e)	3.8219690488705304e-07	uptake	3.8219690488705304e-07
1751	1	Roseburia_intestinalis	EX_ppa(e)	-2.7360874535101738e-05	secretion	2.7360874535101738e-05
1752	1	Roseburia_intestinalis	EX_pro_L(e)	4.829529325044321e-06	uptake	4.829529325044321e-06
1753	1	Roseburia_intestinalis	EX_ptrc(e)	6.842512192573182e-08	uptake	6.842512192573182e-08
1754	1	Roseburia_intestinalis	EX_pydx(e)	1.9222163144302102e-07	uptake	1.9222163144302102e-07
1755	1	Roseburia_intestinalis	EX_ribflv(e)	3.84443262886042e-07	uptake	3.84443262886042e-07
1756	1	Roseburia_intestinalis	EX_ser_L(e)	0.0002063037105702708	uptake	0.0002063037105702708
1757	1	Roseburia_intestinalis	EX_so4(e)	1.92221631443021e-07	uptake	1.92221631443021e-07
1758	1	Roseburia_intestinalis	EX_spmd(e)	6.311469649242048e-08	uptake	6.311469649242048e-08
1759	1	Roseburia_intestinalis	EX_succ(e)	-1.3110601399550726e-05	secretion	1.3110601399550726e-05
1760	1	Roseburia_intestinalis	EX_thm(e)	6.47837420763421e-08	uptake	6.47837420763421e-08
1761	1	Roseburia_intestinalis	EX_trp_L(e)	1.3447534340089196e-06	uptake	1.3447534340089196e-06
1762	1	Roseburia_intestinalis	EX_ura(e)	8.047757897210627e-08	uptake	8.047757897210627e-08
1763	1	Roseburia_intestinalis	EX_val_L(e)	1.5172202926614509e-05	uptake	1.5172202926614509e-05
1764	1	Roseburia_intestinalis	EX_zn2(e)	1.92221631443021e-07	uptake	1.92221631443021e-07
1765	2	Anaerostipes_caccae	EX_12dgr180(e)	3.85007334675378e-06	uptake	3.85007334675378e-06
1766	2	Anaerostipes_caccae	EX_26dap_M(e)	0.00010929285887506063	uptake	0.00010929285887506063
1767	2	Anaerostipes_caccae	EX_ac(e)	-0.006998133384486912	secretion	0.006998133384486912
1768	2	Anaerostipes_caccae	EX_acald(e)	-0.002452362304139484	secretion	0.002452362304139484
1769	2	Anaerostipes_caccae	EX_ala_L(e)	0.0011717288497234291	uptake	0.0011717288497234291
1770	2	Anaerostipes_caccae	EX_alagln(e)	0.00027675742507093286	uptake	0.00027675742507093286
1771	2	Anaerostipes_caccae	EX_arab_L(e)	0.04369771769128438	uptake	0.04369771769128438
1772	2	Anaerostipes_caccae	EX_arg_L(e)	0.00041032893894172944	uptake	0.00041032893894172944
1773	2	Anaerostipes_caccae	EX_but(e)	-0.06690510721272075	secretion	0.06690510721272075
1774	2	Anaerostipes_caccae	EX_ca2(e)	1.2554962367900306e-05	uptake	1.2554962367900306e-05
1775	2	Anaerostipes_caccae	EX_cgly(e)	0.000136832529383293	uptake	0.000136832529383293
1776	2	Anaerostipes_caccae	EX_cl(e)	1.2554962367900306e-05	uptake	1.2554962367900306e-05
1777	2	Anaerostipes_caccae	EX_co2(e)	-0.016951133151015357	secretion	0.016951133151015357
1778	2	Anaerostipes_caccae	EX_cobalt2(e)	1.2554962367900306e-05	uptake	1.2554962367900306e-05
1779	2	Anaerostipes_caccae	EX_cu2(e)	1.2554962367900306e-05	uptake	1.2554962367900306e-05
1780	2	Anaerostipes_caccae	EX_etoh(e)	-8.034542617157516e-10	secretion	8.034542617157516e-10
1781	2	Anaerostipes_caccae	EX_fe2(e)	1.6786314675724898e-05	uptake	1.6786314675724898e-05
1782	2	Anaerostipes_caccae	EX_fe3(e)	1.2554962367900306e-05	uptake	1.2554962367900306e-05
1783	2	Anaerostipes_caccae	EX_fol(e)	-1.3326334859378506e-05	secretion	1.3326334859378506e-05
1784	2	Anaerostipes_caccae	EX_for(e)	-0.12282855039378276	secretion	0.12282855039378276
1785	2	Anaerostipes_caccae	EX_fum(e)	-0.00020193309812958926	secretion	0.00020193309812958926
1786	2	Anaerostipes_caccae	EX_gcald(e)	-1.5164201159489896e-05	secretion	1.5164201159489896e-05
1787	2	Anaerostipes_caccae	EX_glc_D(e)	0.004975886701276338	uptake	0.004975886701276338
1788	2	Anaerostipes_caccae	EX_gln_L(e)	0.000848847640905928	uptake	0.000848847640905928
1789	2	Anaerostipes_caccae	EX_glu_L(e)	0.001184446979265136	uptake	0.001184446979265136
1790	2	Anaerostipes_caccae	EX_glyc(e)	-0.000533462233758454	secretion	0.000533462233758454
1791	2	Anaerostipes_caccae	EX_glygln(e)	0.0003009619096652957	uptake	0.0003009619096652957
1792	2	Anaerostipes_caccae	EX_glyglu(e)	2.0015478710436997e-05	uptake	2.0015478710436997e-05
1793	2	Anaerostipes_caccae	EX_h(e)	-0.0902187336060431	secretion	0.0902187336060431
1794	2	Anaerostipes_caccae	EX_h2(e)	-0.20514281186640304	secretion	0.20514281186640304
1795	2	Anaerostipes_caccae	EX_h2o(e)	-0.04549313652727945	secretion	0.04549313652727945
1796	2	Anaerostipes_caccae	EX_hxan(e)	-0.0006628112590339724	secretion	0.0006628112590339724
1797	2	Anaerostipes_caccae	EX_ile_L(e)	0.0005067650157540215	uptake	0.0005067650157540215
1798	2	Anaerostipes_caccae	EX_indole(e)	-0.003135976510461889	secretion	0.003135976510461889
1799	2	Anaerostipes_caccae	EX_inost(e)	0.007251800310852318	uptake	0.007251800310852318
1800	2	Anaerostipes_caccae	EX_k(e)	1.2554962367900306e-05	uptake	1.2554962367900306e-05
1801	2	Anaerostipes_caccae	EX_lac_L(e)	0.058145536654056654	uptake	0.058145536654056654
1802	2	Anaerostipes_caccae	EX_leu_L(e)	0.0019368324080794848	uptake	0.0019368324080794848
1803	2	Anaerostipes_caccae	EX_lys_L(e)	0.0005280317111407949	uptake	0.0005280317111407949
1804	2	Anaerostipes_caccae	EX_malt(e)	0.012000157170231068	uptake	0.012000157170231068
1805	2	Anaerostipes_caccae	EX_met_L(e)	0.00024829059724308395	uptake	0.00024829059724308395
1806	2	Anaerostipes_caccae	EX_mg2(e)	1.2554962367900306e-05	uptake	1.2554962367900306e-05
1807	2	Anaerostipes_caccae	EX_mn2(e)	1.2554962367900306e-05	uptake	1.2554962367900306e-05
1808	2	Anaerostipes_caccae	EX_mqn7(e)	8.462704615649181e-06	uptake	8.462704615649181e-06
1809	2	Anaerostipes_caccae	EX_na1(e)	0.09625346449786647	uptake	0.09625346449786647
1810	2	Anaerostipes_caccae	EX_nac(e)	2.3731962888698923e-05	uptake	2.3731962888698923e-05
1811	2	Anaerostipes_caccae	EX_nh4(e)	0.00808694577254943	uptake	0.00808694577254943
1812	2	Anaerostipes_caccae	EX_o2(e)	0.0002555468239751002	uptake	0.0002555468239751002
1813	2	Anaerostipes_caccae	EX_ocdca(e)	6.564057868183913e-05	uptake	6.564057868183913e-05
1814	2	Anaerostipes_caccae	EX_orn(e)	-0.00041032893894172944	secretion	0.00041032893894172944
1815	2	Anaerostipes_caccae	EX_oxa(e)	-7.507059423173403e-06	secretion	7.507059423173403e-06
1816	2	Anaerostipes_caccae	EX_pheme(e)	4.2313523078245905e-06	uptake	4.2313523078245905e-06
1817	2	Anaerostipes_caccae	EX_pi(e)	0.0029181882068659883	uptake	0.0029181882068659883
1818	2	Anaerostipes_caccae	EX_pnto_R(e)	2.684163916322717e-05	uptake	2.684163916322717e-05
1819	2	Anaerostipes_caccae	EX_pro_L(e)	0.000315440871432703	uptake	0.000315440871432703
1820	2	Anaerostipes_caccae	EX_ptrc(e)	4.2888778782369856e-06	uptake	4.2888778782369856e-06
1821	2	Anaerostipes_caccae	EX_ribflv(e)	2.5109924735800612e-05	uptake	2.5109924735800612e-05
1822	2	Anaerostipes_caccae	EX_ser_L(e)	0.0016193542505812252	uptake	0.0016193542505812252
1823	2	Anaerostipes_caccae	EX_so4(e)	1.4415399396552201e-05	uptake	1.4415399396552201e-05
1824	2	Anaerostipes_caccae	EX_spmd(e)	4.2313523078245905e-06	uptake	4.2313523078245905e-06
1825	2	Anaerostipes_caccae	EX_succ(e)	-0.0003669025425296454	secretion	0.0003669025425296454
1826	2	Anaerostipes_caccae	EX_thm(e)	5.384032377044188e-06	uptake	5.384032377044188e-06
1827	2	Anaerostipes_caccae	EX_trp_L(e)	2.5662141753761848e-05	uptake	2.5662141753761848e-05
1828	2	Anaerostipes_caccae	EX_val_L(e)	0.0006776979361565512	uptake	0.0006776979361565512
1829	2	Anaerostipes_caccae	EX_xan(e)	6.106643710757326e-05	uptake	6.106643710757326e-05
1830	2	Anaerostipes_caccae	EX_zn2(e)	1.2554962367900306e-05	uptake	1.2554962367900306e-05
1831	2	Bacteroides_caccae	EX_26dap_M(e)	-0.0076879512882310225	secretion	0.0076879512882310225
1832	2	Bacteroides_caccae	EX_2dmmq8(e)	3.1162135880456977e-13	uptake	3.1162135880456977e-13
1833	2	Bacteroides_caccae	EX_4abz(e)	5.968423373158659e-06	uptake	5.968423373158659e-06
1834	2	Bacteroides_caccae	EX_ac(e)	-0.07521297892011948	secretion	0.07521297892011948
1835	2	Bacteroides_caccae	EX_ade(e)	1.289773719925617e-07	uptake	1.289773719925617e-07
1836	2	Bacteroides_caccae	EX_adn(e)	0.00013062614560233808	uptake	0.00013062614560233808
1837	2	Bacteroides_caccae	EX_ala_D(e)	-0.031614588331240846	secretion	0.031614588331240846
1838	2	Bacteroides_caccae	EX_arg_L(e)	0.0010459802512519554	uptake	0.0010459802512519554
1839	2	Bacteroides_caccae	EX_asn_L(e)	0.0004667194886355453	uptake	0.0004667194886355453
1840	2	Bacteroides_caccae	EX_asp_L(e)	0.0009232143534967361	uptake	0.0009232143534967361
1841	2	Bacteroides_caccae	EX_bglc(e)	3.5397216034476717e-07	uptake	3.5397216034476717e-07
1842	2	Bacteroides_caccae	EX_ca2(e)	1.3298194662592605e-05	uptake	1.3298194662592605e-05
1843	2	Bacteroides_caccae	EX_cgly(e)	0.00027536135277622165	uptake	0.00027536135277622165
1844	2	Bacteroides_caccae	EX_cl(e)	1.3298194662592605e-05	uptake	1.3298194662592605e-05
1845	2	Bacteroides_caccae	EX_co2(e)	-0.13659695927126614	secretion	0.13659695927126614
1846	2	Bacteroides_caccae	EX_cobalt2(e)	1.3298194662592605e-05	uptake	1.3298194662592605e-05
1847	2	Bacteroides_caccae	EX_cu2(e)	1.3298194662592605e-05	uptake	1.3298194662592605e-05
1848	2	Bacteroides_caccae	EX_cys_L(e)	0.0014903377127226704	uptake	0.0014903377127226704
1849	2	Bacteroides_caccae	EX_cytd(e)	-3.9304875730475425e-10	secretion	3.9304875730475425e-10
1850	2	Bacteroides_caccae	EX_dad_2(e)	-0.00047608003422698185	secretion	0.00047608003422698185
1851	2	Bacteroides_caccae	EX_dhna(e)	8.627894457229479e-05	uptake	8.627894457229479e-05
1852	2	Bacteroides_caccae	EX_dttp(e)	-0.0005629268229154811	secretion	0.0005629268229154811
1853	2	Bacteroides_caccae	EX_fe2(e)	1.3692745938512556e-05	uptake	1.3692745938512556e-05
1854	2	Bacteroides_caccae	EX_fe3(e)	1.3369122682837883e-05	uptake	1.3369122682837883e-05
1855	2	Bacteroides_caccae	EX_fol(e)	5.521163582456583e-06	uptake	5.521163582456583e-06
1856	2	Bacteroides_caccae	EX_gln_L(e)	0.0061236496791120575	uptake	0.0061236496791120575
1857	2	Bacteroides_caccae	EX_glu_L(e)	0.0015697298052852306	uptake	0.0015697298052852306
1858	2	Bacteroides_caccae	EX_gsn(e)	-0.0019586768162867933	secretion	0.0019586768162867933
1859	2	Bacteroides_caccae	EX_gua(e)	1.2664450704788147e-07	uptake	1.2664450704788147e-07
1860	2	Bacteroides_caccae	EX_h(e)	-0.07476564234124577	secretion	0.07476564234124577
1861	2	Bacteroides_caccae	EX_h2(e)	-0.13995500724362525	secretion	0.13995500724362525
1862	2	Bacteroides_caccae	EX_h2o(e)	0.05688792374814916	uptake	0.05688792374814916
1863	2	Bacteroides_caccae	EX_h2s(e)	-0.021163978663892764	secretion	0.021163978663892764
1864	2	Bacteroides_caccae	EX_his_L(e)	0.001993280728254424	uptake	0.001993280728254424
1865	2	Bacteroides_caccae	EX_ile_L(e)	0.004116803076537424	uptake	0.004116803076537424
1866	2	Bacteroides_caccae	EX_ins(e)	-0.00472365902612957	secretion	0.00472365902612957
1867	2	Bacteroides_caccae	EX_k(e)	1.3298194662592605e-05	uptake	1.3298194662592605e-05
1868	2	Bacteroides_caccae	EX_leu_L(e)	0.0013985384989540699	uptake	0.0013985384989540699
1869	2	Bacteroides_caccae	EX_lys_L(e)	0.0006633476413621702	uptake	0.0006633476413621702
1870	2	Bacteroides_caccae	EX_malt(e)	0.01043180364542222	uptake	0.01043180364542222
1871	2	Bacteroides_caccae	EX_met_L(e)	-0.0003546042488919691	secretion	0.0003546042488919691
1872	2	Bacteroides_caccae	EX_mg2(e)	1.3298194662592605e-05	uptake	1.3298194662592605e-05
1873	2	Bacteroides_caccae	EX_mn2(e)	1.3298194662592605e-05	uptake	1.3298194662592605e-05
1874	2	Bacteroides_caccae	EX_mqn8(e)	-1.539215675531959e-06	secretion	1.539215675531959e-06
1875	2	Bacteroides_caccae	EX_nac(e)	2.6596389325184857e-05	uptake	2.6596389325184857e-05
1876	2	Bacteroides_caccae	EX_nh4(e)	-0.008425499342232334	secretion	0.008425499342232334
1877	2	Bacteroides_caccae	EX_no3(e)	0.00031990216506989515	uptake	0.00031990216506989515
1878	2	Bacteroides_caccae	EX_norval_L(e)	-0.00023864845743772428	secretion	0.00023864845743772428
1879	2	Bacteroides_caccae	EX_o2(e)	5.765098057659153e-05	uptake	5.765098057659153e-05
1880	2	Bacteroides_caccae	EX_ocdca(e)	0.00018730444956219084	uptake	0.00018730444956219084
1881	2	Bacteroides_caccae	EX_orot(e)	0.00018878575412845797	uptake	0.00018878575412845797
1882	2	Bacteroides_caccae	EX_pac(e)	-0.010806882867106071	secretion	0.010806882867106071
1883	2	Bacteroides_caccae	EX_peamn(e)	-0.003176891201375873	secretion	0.003176891201375873
1884	2	Bacteroides_caccae	EX_phe_L(e)	0.010535362511290506	uptake	0.010535362511290506
1885	2	Bacteroides_caccae	EX_pheme(e)	2.9032348653482328e-06	uptake	2.9032348653482328e-06
1886	2	Bacteroides_caccae	EX_pi(e)	0.006078350099713874	uptake	0.006078350099713874
1887	2	Bacteroides_caccae	EX_pnto_R(e)	2.6222566172805013e-05	uptake	2.6222566172805013e-05
1888	2	Bacteroides_caccae	EX_ppa(e)	-0.0017491477485657948	secretion	0.0017491477485657948
1889	2	Bacteroides_caccae	EX_pro_L(e)	-0.0074936616516734725	secretion	0.0074936616516734725
1890	2	Bacteroides_caccae	EX_ptrc(e)	2.3589208107268507e-06	uptake	2.3589208107268507e-06
1891	2	Bacteroides_caccae	EX_pydam(e)	4.240562934900964e-05	uptake	4.240562934900964e-05
1892	2	Bacteroides_caccae	EX_pydx(e)	1.250777925239741e-05	uptake	1.250777925239741e-05
1893	2	Bacteroides_caccae	EX_pydx5p(e)	-3.828911377226985e-05	secretion	3.828911377226985e-05
1894	2	Bacteroides_caccae	EX_pydxn(e)	2.287868681453612e-06	uptake	2.287868681453612e-06
1895	2	Bacteroides_caccae	EX_q8(e)	1.8449056358766341e-06	uptake	1.8449056358766341e-06
1896	2	Bacteroides_caccae	EX_ribflv(e)	2.899496977748587e-05	uptake	2.899496977748587e-05
1897	2	Bacteroides_caccae	EX_ser_L(e)	0.0015627007444410218	uptake	0.0015627007444410218
1898	2	Bacteroides_caccae	EX_sheme(e)	1.7894546527619847e-06	uptake	1.7894546527619847e-06
1899	2	Bacteroides_caccae	EX_so4(e)	0.001187589896717587	uptake	0.001187589896717587
1900	2	Bacteroides_caccae	EX_spmd(e)	1.8449056364825117e-06	uptake	1.8449056364825117e-06
1901	2	Bacteroides_caccae	EX_succ(e)	-0.0019020832979206475	secretion	0.0019020832979206475
1902	2	Bacteroides_caccae	EX_thm(e)	1.8449056364825185e-06	uptake	1.8449056364825185e-06
1903	2	Bacteroides_caccae	EX_thr_L(e)	0.004820304142554135	uptake	0.004820304142554135
1904	2	Bacteroides_caccae	EX_thymd(e)	5.0713681964683645e-05	uptake	5.0713681964683645e-05
1905	2	Bacteroides_caccae	EX_trp_L(e)	0.000109016776263587	uptake	0.000109016776263587
1906	2	Bacteroides_caccae	EX_tyr_L(e)	0.0009453275092693248	uptake	0.0009453275092693248
1907	2	Bacteroides_caccae	EX_ura(e)	1.739882794571958e-07	uptake	1.739882794571958e-07
1908	2	Bacteroides_caccae	EX_urea(e)	-0.007668866540268042	secretion	0.007668866540268042
1909	2	Bacteroides_caccae	EX_val_L(e)	0.0008141931192677324	uptake	0.0008141931192677324
1910	2	Bacteroides_caccae	EX_xan(e)	0.00011887794881735066	uptake	0.00011887794881735066
1911	2	Bacteroides_caccae	EX_zn2(e)	1.3298194662592605e-05	uptake	1.3298194662592605e-05
1912	2	Bacteroides_cellulosilyticus	EX_26dap_M(e)	7.913842985153483e-05	uptake	7.913842985153483e-05
1913	2	Bacteroides_cellulosilyticus	EX_2dmmq8(e)	3.068872280780801e-07	uptake	3.068872280780801e-07
1914	2	Bacteroides_cellulosilyticus	EX_2hyoxplac(e)	-1.7338693469619357e-09	secretion	1.7338693469619357e-09
1915	2	Bacteroides_cellulosilyticus	EX_ac(e)	-0.06949917253482922	secretion	0.06949917253482922
1916	2	Bacteroides_cellulosilyticus	EX_ade(e)	1.347184778251658e-07	uptake	1.347184778251658e-07
1917	2	Bacteroides_cellulosilyticus	EX_adn(e)	0.00017716835448689856	uptake	0.00017716835448689856
1918	2	Bacteroides_cellulosilyticus	EX_ala_D(e)	-0.019541555057751125	secretion	0.019541555057751125
1919	2	Bacteroides_cellulosilyticus	EX_arg_L(e)	0.001012986625471193	uptake	0.001012986625471193
1920	2	Bacteroides_cellulosilyticus	EX_asn_L(e)	0.0004085321064052876	uptake	0.0004085321064052876
1921	2	Bacteroides_cellulosilyticus	EX_asp_L(e)	0.0008801760651151096	uptake	0.0008801760651151096
1922	2	Bacteroides_cellulosilyticus	EX_bglc(e)	3.8899186597491224e-07	uptake	3.8899186597491224e-07
1923	2	Bacteroides_cellulosilyticus	EX_ca2(e)	1.1436586055821797e-05	uptake	1.1436586055821797e-05
1924	2	Bacteroides_cellulosilyticus	EX_cgly(e)	0.000758060773864947	uptake	0.000758060773864947
1925	2	Bacteroides_cellulosilyticus	EX_cl(e)	1.1436586055821797e-05	uptake	1.1436586055821797e-05
1926	2	Bacteroides_cellulosilyticus	EX_co2(e)	-0.13047276323864002	secretion	0.13047276323864002
1927	2	Bacteroides_cellulosilyticus	EX_cobalt2(e)	1.1436586055821797e-05	uptake	1.1436586055821797e-05
1928	2	Bacteroides_cellulosilyticus	EX_cu2(e)	1.1436586055821797e-05	uptake	1.1436586055821797e-05
1929	2	Bacteroides_cellulosilyticus	EX_cys_L(e)	0.0012363814205817445	uptake	0.0012363814205817445
1930	2	Bacteroides_cellulosilyticus	EX_cytd(e)	-0.0005495011740997227	secretion	0.0005495011740997227
1931	2	Bacteroides_cellulosilyticus	EX_dad_2(e)	-0.000658321053019791	secretion	0.000658321053019791
1932	2	Bacteroides_cellulosilyticus	EX_dhna(e)	0.00012675384496485542	uptake	0.00012675384496485542
1933	2	Bacteroides_cellulosilyticus	EX_dttp(e)	-0.00030710802377886397	secretion	0.00030710802377886397
1934	2	Bacteroides_cellulosilyticus	EX_fe2(e)	1.2326944189574477e-05	uptake	1.2326944189574477e-05
1935	2	Bacteroides_cellulosilyticus	EX_fe3(e)	1.1205998053880315e-05	uptake	1.1205998053880315e-05
1936	2	Bacteroides_cellulosilyticus	EX_fol(e)	4.759914246673227e-06	uptake	4.759914246673227e-06
1937	2	Bacteroides_cellulosilyticus	EX_for(e)	-0.001012790969835467	secretion	0.001012790969835467
1938	2	Bacteroides_cellulosilyticus	EX_glc_D(e)	3.3134867625849536e-08	uptake	3.3134867625849536e-08
1939	2	Bacteroides_cellulosilyticus	EX_gln_L(e)	0.00568974430018279	uptake	0.00568974430018279
1940	2	Bacteroides_cellulosilyticus	EX_glu_L(e)	0.0014915693142484095	uptake	0.0014915693142484095
1941	2	Bacteroides_cellulosilyticus	EX_glyc(e)	-0.0016322931533967557	secretion	0.0016322931533967557
1942	2	Bacteroides_cellulosilyticus	EX_gsn(e)	-0.0004807840931530331	secretion	0.0004807840931530331
1943	2	Bacteroides_cellulosilyticus	EX_gua(e)	1.4571230718308647e-07	uptake	1.4571230718308647e-07
1944	2	Bacteroides_cellulosilyticus	EX_h(e)	-0.07054391777975566	secretion	0.07054391777975566
1945	2	Bacteroides_cellulosilyticus	EX_h2(e)	-0.13312314562154173	secretion	0.13312314562154173
1946	2	Bacteroides_cellulosilyticus	EX_h2o(e)	0.05577124103051652	uptake	0.05577124103051652
1947	2	Bacteroides_cellulosilyticus	EX_h2s(e)	-0.056976509551093256	secretion	0.056976509551093256
1948	2	Bacteroides_cellulosilyticus	EX_his_L(e)	0.0019183096309669505	uptake	0.0019183096309669505
1949	2	Bacteroides_cellulosilyticus	EX_ile_L(e)	0.0019821628209612534	uptake	0.0019821628209612534
1950	2	Bacteroides_cellulosilyticus	EX_ins(e)	-0.0024289442048029174	secretion	0.0024289442048029174
1951	2	Bacteroides_cellulosilyticus	EX_k(e)	1.1436586055821806e-05	uptake	1.1436586055821806e-05
1952	2	Bacteroides_cellulosilyticus	EX_leu_L(e)	0.0011592823891820665	uptake	0.0011592823891820665
1953	2	Bacteroides_cellulosilyticus	EX_lys_L(e)	0.0005794211450550386	uptake	0.0005794211450550386
1954	2	Bacteroides_cellulosilyticus	EX_malt(e)	0.009833542302414344	uptake	0.009833542302414344
1955	2	Bacteroides_cellulosilyticus	EX_meoh(e)	-0.00011274883185163973	secretion	0.00011274883185163973
1956	2	Bacteroides_cellulosilyticus	EX_met_L(e)	-0.0007571050636469887	secretion	0.0007571050636469887
1957	2	Bacteroides_cellulosilyticus	EX_mg2(e)	1.1436586055821797e-05	uptake	1.1436586055821797e-05
1958	2	Bacteroides_cellulosilyticus	EX_mn2(e)	1.1436586055821797e-05	uptake	1.1436586055821797e-05
1959	2	Bacteroides_cellulosilyticus	EX_mqn8(e)	-2.339961479071091e-06	secretion	2.339961479071091e-06
1960	2	Bacteroides_cellulosilyticus	EX_nac(e)	2.2935052947113734e-05	uptake	2.2935052947113734e-05
1961	2	Bacteroides_cellulosilyticus	EX_nh4(e)	-0.007771073924805774	secretion	0.007771073924805774
1962	2	Bacteroides_cellulosilyticus	EX_no3(e)	0.00029297261217012087	uptake	0.00029297261217012087
1963	2	Bacteroides_cellulosilyticus	EX_o2(e)	5.533716337265952e-05	uptake	5.533716337265952e-05
1964	2	Bacteroides_cellulosilyticus	EX_ocdca(e)	8.298043315450774e-05	uptake	8.298043315450774e-05
1965	2	Bacteroides_cellulosilyticus	EX_orot(e)	0.00017528501654893883	uptake	0.00017528501654893883
1966	2	Bacteroides_cellulosilyticus	EX_pac(e)	-0.009498645434613788	secretion	0.009498645434613788
1967	2	Bacteroides_cellulosilyticus	EX_peamn(e)	-2.8486137822106986e-08	secretion	2.8486137822106986e-08
1968	2	Bacteroides_cellulosilyticus	EX_phe_L(e)	0.009028516891264752	uptake	0.009028516891264752
1969	2	Bacteroides_cellulosilyticus	EX_pheme(e)	2.469878847858397e-06	uptake	2.469878847858397e-06
1970	2	Bacteroides_cellulosilyticus	EX_pi(e)	0.005990656148995487	uptake	0.005990656148995487
1971	2	Bacteroides_cellulosilyticus	EX_pnto_R(e)	2.2887423555483417e-05	uptake	2.2887423555483417e-05
1972	2	Bacteroides_cellulosilyticus	EX_ppa(e)	-0.001995799389171145	secretion	0.001995799389171145
1973	2	Bacteroides_cellulosilyticus	EX_ppi(e)	-0.003076977243878152	secretion	0.003076977243878152
1974	2	Bacteroides_cellulosilyticus	EX_pro_L(e)	-0.006505171666981921	secretion	0.006505171666981921
1975	2	Bacteroides_cellulosilyticus	EX_ptrc(e)	-0.0017023385243135894	secretion	0.0017023385243135894
1976	2	Bacteroides_cellulosilyticus	EX_pydam(e)	4.125036878012693e-05	uptake	4.125036878012693e-05
1977	2	Bacteroides_cellulosilyticus	EX_pydx(e)	8.557816601682764e-06	uptake	8.557816601682764e-06
1978	2	Bacteroides_cellulosilyticus	EX_pydx5p(e)	-3.491628123534563e-05	secretion	3.491628123534563e-05
1979	2	Bacteroides_cellulosilyticus	EX_pydxn(e)	2.2671835963474528e-06	uptake	2.2671835963474528e-06
1980	2	Bacteroides_cellulosilyticus	EX_q8(e)	1.5422982199129904e-06	uptake	1.5422982199129904e-06
1981	2	Bacteroides_cellulosilyticus	EX_ribflv(e)	2.4530863733589934e-05	uptake	2.4530863733589934e-05
1982	2	Bacteroides_cellulosilyticus	EX_ser_L(e)	0.0017619372334552461	uptake	0.0017619372334552461
1983	2	Bacteroides_cellulosilyticus	EX_sheme(e)	1.5803189961981267e-06	uptake	1.5803189961981267e-06
1984	2	Bacteroides_cellulosilyticus	EX_so4(e)	0.0006375691852930404	uptake	0.0006375691852930404
1985	2	Bacteroides_cellulosilyticus	EX_spmd(e)	1.6038840752231895e-06	uptake	1.6038840752231895e-06
1986	2	Bacteroides_cellulosilyticus	EX_succ(e)	-0.002005552221538064	secretion	0.002005552221538064
1987	2	Bacteroides_cellulosilyticus	EX_thm(e)	1.5866380822244174e-06	uptake	1.5866380822244174e-06
1988	2	Bacteroides_cellulosilyticus	EX_thr_L(e)	0.0044458981437738	uptake	0.0044458981437738
1989	2	Bacteroides_cellulosilyticus	EX_thymd(e)	5.0102205961178473e-05	uptake	5.0102205961178473e-05
1990	2	Bacteroides_cellulosilyticus	EX_trp_L(e)	9.375556418751599e-05	uptake	9.375556418751599e-05
1991	2	Bacteroides_cellulosilyticus	EX_tym(e)	-0.009470119171496382	secretion	0.009470119171496382
1992	2	Bacteroides_cellulosilyticus	EX_tyr_L(e)	0.000911367686093311	uptake	0.000911367686093311
1993	2	Bacteroides_cellulosilyticus	EX_ura(e)	1.6326369658558835e-07	uptake	1.6326369658558835e-07
1994	2	Bacteroides_cellulosilyticus	EX_urea(e)	-0.005293777922610125	secretion	0.005293777922610125
1995	2	Bacteroides_cellulosilyticus	EX_val_L(e)	0.000705859235936723	uptake	0.000705859235936723
1996	2	Bacteroides_cellulosilyticus	EX_xan(e)	6.83545971940151e-05	uptake	6.83545971940151e-05
1997	2	Bacteroides_cellulosilyticus	EX_zn2(e)	1.1436586055821797e-05	uptake	1.1436586055821797e-05
1998	2	Bacteroides_fragilis	EX_26dap_M(e)	-0.14425330072379636	secretion	0.14425330072379636
[truncated: 97,014 more rows]
